# Supplementary material for: Bioactivities of Lipid Extracts and Complex Lipids from Seaweeds: Current Knowledge and Future Prospects
Source: Mar Drugs. 2021 Nov 30;19(12):686. doi: 10.3390/md19120686 (PMC8708724; doi:10.3390/md19120686)
Supplement: Supplementary file 1 [file marinedrugs-19-00686-s001.zip]

Archive with 1 entries (1 files):
- marinedrugs-1474188-supplementary.xlsx
