# Supplementary material for: Bioactivities of Lipid Extracts and Complex Lipids from Seaweeds: Current Knowledge and Future Prospects
Source: Mar Drugs. 2021 Nov 30;19(12):686. doi: 10.3390/md19120686 (PMC8708724; doi:10.3390/md19120686)
Supplement: Supplementary file 1 [file marinedrugs-19-00686-s001.zip › marinedrugs-1474188-supplementary.xlsx]

## Sheet: Table S1
Bioactivities of Lipid Extracts and Complex Lipids from Seaweeds: Current Knowledge and Future Prospects
Diana Lopes1,2, Felisa Rey1,2, Miguel C. Leal3, Ana I. Lillebø3, Ricardo Calado3, M. Rosário Domingues1,2
1 Centre for Environmental and Marine Studies, CESAM, Department of Chemistry, University of Aveiro, Santiago University Campus, 3810-193 Aveiro, Portugal
2 Mass Spectrometry Centre, LAQV-REQUIMTE, Department of Chemistry, University of Aveiro, Santiago University Campus, 3810-193 Aveiro, Portugal
3 ECOMARE, Centre for Environmental and Marine Studies, CESAM, Department of Biology, University of Aveiro, Santiago University Campus, 3810-193 Aveiro, Portugal
Table S1. Eligible studies distributed by title, published year, doi (when applicable), seaweed species, genus, phylum, bioactivity reported and category where they were inserted. Abreviation: na means not applicabble
Review category	Title	Year	Authors	Journal	DOI	Seaweeds species	Genus (number os species)	Phylum	Experiment	Solvent	Evaluated compound	Pinpointed bioactive compound	Bioactivity	Cataloged bioactivity
2	Effects of secondary metabolites from the tropical Brazilian brown alga Dictyota menstrualis on the amphipod Parhyale hawaiensis	2000	Pereira, R. C., et al.	Marine Ecology progress series	na	Dictyota menstrualis	Dictyota (1)	Ochrophyta	in vitro	CH2Cl2, MeOH, n-hexane, CHCl3-H2O, EtOAc	Organic extract	Diterpenoid (6R)-6-hydroxydichotoma-3,14-diene-1,17-dial (the most abundant identifed metabolite)	Feeding-deterrent properties	Other activities
2	Multiple antimicrobial activities of the marine alga Spyridia filamentosa (Ceramiaceae, Rhodophyta)	2000	Zamora Tovar, C., et al.	Botanica Marina	10.1515/BOT.2000.025	Spyridia filamentosa	Spyridia (1)	Rhodophyta	in vitro	CHCl3, MeOH, H2O	Organic extract	Whole extract	Antibacterial	Antimicrobial
5	Human sperm motility stimulating activity of a sulfono glycolipid isolated from Sri Lankan marine red alga Gelidiella acerosa	2000	Premakumara, G. A., et al.	Asian journal of andrology	na	Gelidiella acerosa	Gelidiella (1)	Rhodophyta	in vitro	CH2Cl2, MeOH	Isolated GL species	SQDG species	Stimulate sperm motility	Other activities
5	Galactosyldiacylglycerol, a mammalian DNA polymerase alpha-specific inhibitor from a sea alga, Petalonia bingbamiae	2001	Mizushina, Y., et al.	Biological and Pharmaceutical BulletinAsian journal of andrology	10.1248/bpb.24.982.	Petalonia bingbamiae	Petalonia (1)	Ochrophyta	in vitro	Acetone, ethyl acetate, H2O	Isolated GL species (GDG (16:0/18:1))	GDG (16:0/18:1)	Antitumor	Antitumor
1	Clinical effects of brown seaweed, Undaria pinnatifida (wakame), on blood pressure in hypertensive subjects	2001	Hata, Yoshiya, et al.	Journal of clinical biochemistry and nutrition	10.3164/jcbn.30.43	Undaria pinnatifida	Undaria (1)	Ochrophyta	in vivo	na	Seaweed biomass (diet)	Not specified	Hipertensiom treatment	Other activities
2	Antioxidant activity of extracts of the marine algal genus Cystoseira in a micellar model system	2001	Ruberto, G., et al.	Journal of Applied Phycology	10.1023/A:1011972230477	Cystoseira amentacea, Cystoseira jabukae, Cystoseira crinita, Cystoseira amentacea	Cystoseira (4)	Ochrophyta	in vitro	CH2Cl2	Organic extract	Tetraprenyltoluquinols	Antioxidant	Antioxidant
2	Chemical composition of the brown alga Padina pavonia (L.) Gaill. from the adriatic sea	2002	Kamenarska, Z., et al.	Botanica Marina	10.1515/BOT.2002.034	Padina pavonia	Padina (1)	Ochrophyta	in vitro	Toluene, ethanol, CHCl3, MeOH	Organic extract	Whole extract (identified sterols, FA, PUFA, esters, benzyl alcohol, benzaldehyde, terpenoids, phenols, sulfur containing compounds)	Antibacterial, antifungal	Antimicrobial
2	Evaluation of antioxidative activity of extracts from a brown seaweed, Sargassum siliquastrum	2002	Lim, S. N., et al.	J. Agric. Food Chem.	10.1021/jf020096b	Sargassum siliquastrum	Sargassum (1)	Ochrophyta	in vitro and in vivo	MeOH, H2O, CH2Cl2, ethyl acetate, n-butanol	Organic extract	Phenols and others not identified (phenolic content did not show a positive correlation with their antioxidant activity)	Antioxidant	Antioxidant
2	Hypolipidaemic activity of seaweed from Karachi coast	2002	Ara, J., et al.	Phytotherapy Research	10.1002/ptr.909	Mix of Iyengaria stelleta, Caulerpa racemosa, Colpomenia sinuosa, Spatoglossum asperum, Solieria robusta	Iyengaria (1), Caulerpa (1), Colpomenia (1), Spatoglossum (1), Solieria (1)	Ochrophyta, Rhodophyta and Chlorophyta	in vivo	Ethanol	Organic extract (orally administered)	Whole extract	Hypolipidaemic activity	Other
2	Antibacterial activity of extracts of six macroalgae from the northeastern Brazilian coast	2002	Lima-Filho, J. V. M., et al.	Braz. J. Microbiol.	na	Ulva fasciata, Caulerpa cupressoides, Caulerpa prolifera, Gracilaria domingensis, Gracilaria sp., Amansia multifida	Ulva (1), Caulerpa (2), Gracilaria (2), Amansia (1)	Rhodophyta and Chlorophyta	in vitro	n-hexane, CHCl3, ethanol	Organic extract	Whole extract	Antibacterial	Antimicrobial
2	Inhibitory activity on lipid peroxidation of extracts from marine brown alga	2003	Mori, J., et al.	Phytotherapy Research	10.1002/ptr.1194	Sargassum micracanthum	Sargassum (1)	Ochrophyta	in vitro and in vivo	MeOH, H2O, CHCl3, ethyl acetate, butanol	Organic extracts (orally administered for in vivo)	Whole extract	Antioxidant	Antioxidant
2	Potential antioxidant activity of marine red alga Grateloupia filicina extracts	2003	Athukorala, Y., et al.	J. of Food Lipids	10.1111/j.1745-4522.2003.tb00019.x	Grateloupia filicina	Grateloupia (1)	Rhodophyta	in vitro	H2O, MeOH, ethanol, acetone, ethyl acetate, CHCl3, ether, hexane or carbon tetrachloride	Organic extracts	Phenols and others not identified	Antioxidant	Antioxidant
4	Growth inhibition of human pro-myelocytic leukemia (HL-60) cells by lipid extracts of marine alga Sargassum marginatum (Fucales, Phaeophyta) harvested off Goa (west coast of India) with special reference to fatty acid composition	2004	Bhaskar, N., et al.	Indian Journal of Geo-Marine Sciences	na	Sargassum marginatum	Sargassum (1)	Ochrophyta	in vitro	MeOH, CHCl3, H2O	Isolated PL, GL and NL fractions	PL fraction	Antitumor	Antitumor
2	Antibacterial activity in marine algae from the coast of Yucatan, Mexico	2005	Freile-Pelegrin, Y, et al.	Botanica Marina	10.1515/BOT.2004.014	Caulerpa ashmeadii, Caulerpa cupressoides, Caulerpa mexicana, Caulerpa paspaloides, Caulerpa prolifera, Caulerpa racemosa, Codium isthmocladum, Udotea occidentalis, Halimeda incrassata, Penicillus capitatus, Dictyota menstrualis, Sargassum filipendul, Bryothamnion triquetrum, Ceramium nitens, Digenea simplex, Eucheuma isiforme, Gracilaria caudata, Gracilaria cornea, Halymenia floresii, Laurencia …	Caulerpa (6), Codium (1), Udotea (1), Halimeda (1), Penicillus (1), Dictyota (1), Sargassum (1), Bryothamnion (1), Ceramium (1), Digenea (1), Eucheuma (1), Gracilaria (2), Halymenia (1), Laurencia (2)	Ochrophyta, Rhodophyta and Chlorophyta	in vitro	Ethanol, CHCl3, MeOH, H2O	Organic extracts	Whole extract	Antibacterial	Antimicrobial
3	Chemical composition and biological activity of the brackish-water green alga Cladophora rivularis (L.) Hoek	2005	Kamenarska, Z., et al.	Botanica Marina	10.1515/BOT.2004.022	Cladophora rivularis	Cladophora (1)	Chlorophyta	in vitro	MeOH, CHCl3, H2O, n-butanol	Organic extract identified MGDG, DGDG and PL	Fatty acid esters	Antibacterial	Antimicrobial
2	Hepatoprotective nature of seaweed alcoholic extract on acetaminophen induced hepatic oxidative stress	2004	Raghavendran, H. R. B., et al.	Journal of Health Science	10.1248/jhs.50.42	Sargassum polycystum	Sargassum (1)	Ochrophyta	in vivo	Alcohol	Organic extract (orally administered)	Whole extract	Antioxidant	Antioxidant
2	Anti-oxidant activity of methanol extracts from Indonesian seaweeds in an oil emulsion model	2004	Santoso, J., et al.	Fisheries Science	10.1111/j.1444-2906.2003.00787.x	Caulerpa sertularoides, Cladophoropsis vauchaeriaeformis, Halimeda macroloba, Ulva reticulata, Padina australis, Sargassum polycystum, Turbinaria conoides	Caulerpa (1), Cladophoropsis (1), Halimeda (1), Ulva (1), Padina (1), Sargassum (1), Turbinaria (1)	Ochrophyta, Rhodophyta and Chlorophyta	in vitro	MeOH, H2O	Organic extract	Whole extract	Antioxidant	Antioxidant
4	Growth inhibition and induction of differentiation and apoptosis mediated by sodium butyrate in Caco-2 cells with algal glycolipids	2005	Hossain, Z., et al.	In Vitro Cellular & Developmental Biology-Animal	na	Sargassom horneri	Sargassom (1)	Ochrophyta	in vitro	MeOH, CHCl3, H2O	Isolated GL classes	DGDG and SQDG classes	Antitumor	Antitumor
5	New glycolipid inhibitors of Myt1 kinase	2005	Zhou, B. N., et al.	Tetrahedron	10.1016/j.tet.2004.11.013	unknown		na	in vitro	H2O,MeOH, n-hexane, CH2Cl2, butanol	Isolated GL species	sn-1,2-dipalmityl-3-(N-palmityl-6-deoxy-6-amino-a-D-glucosyl) glycerol and sn-1-palmityl-2-myristyl-3-(N-stearyl-6-deoxy-6-aminoglucosyl)glycerol	Antitumor	Antitumor
2	Protective effect of Sargassum polycystum (Brown alga) against acetaminophen-induced lipid peroxidation in rats	2005	Raghavendran, H. R. B., et al.	Phytotherapy Research	10.1002/ptr.1552	Sargassum polycystum	Sargassum (1)	Ochrophyta	in vivo	Ethanol	Organic extract (orally administered)	Whole extract	Protective effect	Antioxidant
2	Antioxidant activity of ethanol extract of Callophyllis japonica	2005	Kang, K. A., et al.	Phytotherapy Research	10.1002/ptr.1692	Callophyllis japonica	Callophyllis (1)	Rhodophyta	in vitro	Ethanol	Organic extract	Whole extract	Antioxidant	Antioxidant
2	Extracts from dulse (Palmaria palmata) are effective antioxidants and inhibitors of cell proliferation in vitro	2005	Yuan, Y. V., et al.	Food and Chemical Toxicology	10.1016/j.fct.2005.02.012	Palmaria palmata	Palmaria (1)	Rhodophyta	in vitro	MeOH, hexane, H2O, ethyl acetate, 1-butanol	Organic extract	Phenols and others not identified	Antioxidant, anti-proliferative	Antioxidant AND antitumor
1	Effect of seaweed mixtures on serum lipid level and platelet aggregation in rats	2005	Amano, H., et al.	Fisheries Science	na	mixture of Eisenia bicyclis, Hizikia fusiformis, Undaria pinnatifida sporophylls, Porphyra yezoensis	Eisenia (1), Hizikia (1), Undaria (1), Porphyra (1)	Ochrophyta and Rhodophyta	in vivo	na	Seaweeds biomass (diet)	Minerals, phycobiliproteins, taurine, phloroglucinol derivatives, fucoxanthin, fucoidan	Hyperlipidemia and thrombosis prevention	Fat reduction
2	Antioxidant effect of Sargassum polycystum (Phaeophyceae) against acetaminophen induced changes in hepatic mitochondrial enzymes during toxic hepatitis	2005	Raghavendran, H. R. B., et al.	Chemosphere	10.1016/j.chemosphere.2005.01.049	Sargassum polycystum	Sargassum (1)	Ochrophyta	in vitro and in vivo	Ethanol	Organic extract (orally administered for in vivo)	Whole extract	Antioxidant	Antioxidant
2	Reduction of lipid peroxidation and H2O2-mediated DNA damage by a red alga (Grateloupia filicina) methanolic extract	2005	Athukorala, Y., et al.	Journal of the Science of Food and Agriculture	10.1002/jsfa.2246	Grateloupia filicina	Grateloupia (1)	Rhodophyta	in vitro	MeOH	Organic extract	Whole extract	Antioxidant	Antioxidant
2	Antioxidant properties of four edible algae harvested in the Noto Peninsula, Japan	2005	Kuda, T., et al.	Journal of Food Composition and Analysis	10.1016/j.jfca.2004.06.015	Scytosiphon lomentaria, Papenfussiella kuromo, Nemacystus decipiens, Porphyra sp.	Scytosiphon (1), Papenfussiella (1), Nemacystus (1), Porphyra (1)	Ochrophyta and Rhodophyta	in vitro	Ethanol	Organic extract	Whole extract (determination of total content of phenolic compounds)	Antioxidant	Antioxidant
4	Glycolipids from the red alga Chondria armata (Kutz.) Okamura	2006	Al-Fadhli, A., et al.	Glycobiology	10.1093/glycob/cwl018	Chondria armata	Chondria (1)	Rhodophyta	in vitro	MeOH, CHCl3, n-butanol, H2O	GL fraction	GL class	Antimicrobial	Antimicrobial
2	Antioxidant potential of Ecklonia cava on reactive oxygen species scavenging, metal chelating, reducing power and lipid peroxidation inhibition	2006	Senevirathne, M., et al.	Food Science and Technology International	10.1177/1082013206062422	Ecklonia cava	Ecklonia (1)	Ochrophyta	in vitro	MeOH, n-hexane, CH3CL3, ethyl acetate	Organic extract	Phenols	Antioxidant	Antioxidant
1	Differential effects of konbu and nori seaweed dietary supplementation on liver glutathione status in normo- and hypercholesterolaemic growing rats	2006	Bocanegra, A., et al.	British journal of nutrition	10.1079/bjn20051682	Laminaria digitata, Porphyra tenera	Laminaria (1), Porphyra (1)	Ochrophyta and Rhodophyta	in vivo	na	Seaweeds biomass (diet)	Not specified	Antioxidant	Antioxidant
2	Prevention of aflatoxin B-1-initiated hepatotoxicity in rat by marine algae extracts	2006	Abdel‐Wahhab, M. A., et al.	J Appl Toxicol .	10.1002/jat.1127	Laurencia obtusa, Caulerpa prolifera	Laurencia (1), Caulerpa (1)	Rhodophyta and Chlorophyta	in vivo	Methylene chloride, MeOH	Organic extract (orally administered)	Whole extract (identified sterols and diterpenes)	Chemopreventive, stimulate antioxidant defense system and hepatic cell regeneration	Other
2	Turkish freshwater and marine macrophyte extracts show in vitro antiprotozoal activity and inhibit FabI, a key enzyme of Plasmodium falciparum fatty acid biosynthesis	2006	Orhan, I., et al.	Phytomedicine	10.1016/j.phymed.2005.10.010	Cladophora glomerata, Dictyota dichotoma, Halopteris scoparia, Scinia furcellata, Sargassum natans, Ulva lactuca	Cladophora (1), Dictyota (1), Halopteris (1), Scinia (1), Sargassum (1), Ulva (1)	Ochrophyta, Rhodophyta and Chlorophyta	in vitro	Ethanol	Organic extract	Whole extract	Antiprotozoal	Antimicrobial
2	Antioxidant and anti-inflammatory activities of the methanolic extract of Neorhodomela aculeate in hippocampal and microglial cells	2006	Lim, C. S., et al.	Biol Pharm Bull .	10.1248/bpb.29.1212	Neorhodomela aculeate	Neorhodomela (1)	Rhodophyta	in vitro	MeOH, H2O	Organic extract	Whole extract	Antioxidant, anti-inflammatory	Antioxidant AND anti-inflammatory
2	Defensive nature of Sargassum polycystum (Brown alga) against acetaminophen-induced toxic hepatitis in rats: Role of drug metabolizing microsomal enzyme system, tumor necrosis factor-alpha and fate of liver cell structural integrity	2006	Sathivel, A., et al.	World J Gastroenterol .	10.3748/wjg.v12.i24.3829	Sargassum polycystum	Sargassum (1)	Ochrophyta	in vivo	Ethanol	Organic extract (orally administered)	Whole extract (identified terpenoids and flavonoids)	Defensive, protective and preventive action	Other
5	Nigricanosides A and B, antimitotic glycolipids isolated from the green alga Avrainvillea nigricans collected in Dominica	2006	Williams, D. E., et al.	Journal of the American Chemical Society	10.1021/ja0715187	Avrainvillea nigricans	Avrainvillea (1)	Chlorophyta	in vitro	MeOH, H2O, ethyl acetate	Isolated GL species	Nigricanosides	Antitumor	Antitumor
2	Antioxidant activities in tropical marine macroalgae from the Yucatan Peninsula, Mexico	2007	Zubia, M., et al.	Journal of Applied Phycology	10.1007/s10811-006-9152-5	Acetabularia schenckii, Avrainvillea longicaulis, Caulerpa ashmeadii, Caulerpa cupressoides, Caulerpa paspaloides, Caulerpa prolifera, Caulerpa sertularioides, Caulerpa taxifolia, Cladophora prolifera, Cladophora vagabunda, Codium decorticatum, Enteromorpha intestinalis, Halimeda monile, Halimeda tuna, Penicillus dumetosus, Penicillus pyriformis, Udotea conglutinata, Dictyota cervicornis, Dictyot…	Acetabularia (1), Avrainvillea (1), Caulerpa (6), Cladophora (2), Codium (1), Enteromorpha (1), Halimeda (2), Penicillus (2), Udotea (1), Dictyota (3), Lobophora (1), Padina (1), Sargassum (2), Turbinaria (1), Acanthophora (1), Bryothamnion (1), Ceramium (1), Champia (1), Chondria (2), Chondrophycus (2), Digenea (1), Eucheuma (1), Gracilaria (5), Gracilariopsis (1), Halymenia (1), Heterosiphonia …	Ochrophyta, Rhodophyta and Chlorophyta	in vitro	CH2Cl2, MeOH	Organic extract	Whole extract (determination of phenolic content)	Antioxidant	Antioxidant
5	Antineoplastic unsaturated fatty acids from Fijian macroalgae	2008	Jiang, Ren-Wang, et al.	Phytochemistry	10.1016/j.phytochem.2008.07.005	Tydemania expeditionis	Tydemania (1)	Chlorophyta	in vitro	MeOH, CH2Cl2, H2O, hexane, ethyl acetate, butanol	Isolated GL species	1-O-(palmitoyl)-2-O-(5Z, 8Z, 11Z, 14Z eicosatetraenoyl)-3-O-b-Dgalactopyranosyl- Glycerol	Antitumor	Antitumor
2	Evaluation of antioxidant and antimicrobial activity of seaweed (Sargassum sp.) extract: A study on inhibition of glutathione-S-transferase activity	2008	Patra, J. K.., et al.	Turk J Biol	na	Sargassum sp.	Sargassum (1)	Ochrophyta	in vitro	MeOH	Organic extract	Whole extract	Antioxidant, antibacterial	Antioxidant AND antimicrobial
2	Antioxidant potential of solvent extracts of Kappaphycus alvarezii (Doty) Doty - An edible seaweed	2008	Kumar, K. S., t al.	Food Chemistry	10.1016/j.foodchem.2007.08.016	Kappaphycus alvarezii	Kappaphycus (1)	Rhodophyta	in vitro	Acetone, n-Propanol, Ethyl acetate, n-Hexane, CHCl3, MeOH, Ethanol	Organic extract	Whole extract (determination of total phenolic content)	Antioxidant	Antioxidant
2	Antioxidant activity of mojabanchromanol, a novel chromene, isolated from brown alga Sargassum siliquastrum	2008	Cho, S. H., et al.	J Environ Biol .	na	Sargassum siliquastrum	Sargassum (1)	Ochrophyta	in vitro	n-haxane, CHCl3, ethanol, H2O	Organic extract	Whole extract	Antioxidant	Antioxidant
2	Bioprotective properties of seaweeds: In vitro evaluation of antioxidant activity and antimicrobial activity against food borne bacteria in relation to polyphenolic content	2008	Devi, K. P., et al.	BMC Complementary and Alternative Medicine	10.1186/1472-6882-8-38	Gelidiella acerosa, Gracilaria edulis, Chondrococcus hornemanni, Hypnea pannosa, Jania rubens, Turbinaria conoides, Padina gymnospora, Dictyota dichotoma, Sargassum wightii	Gelidiella (1), Gracilaria (1), Chondrococcus (1), Hypnea (1), Jania (1), Turbinaria (1), Padina (1), Dictyota (1), Sargassum (1)	Ochrophyta and Rhodophyta	in vitro	MeOH	Organic extract	Phenols	Antioxidant, antibacterial	Antioxidant AND antimicrobial
5	A methoxylated fatty acid isolated from the brown seaweed Ishige okamurae inhibits bacterial phospholipase A(2)	2008	Cho, J. Y., et al.	Phytotherapy Research	10.1002/ptr.2456	Ishige okamurae	Ishige (1)	Ochrophyta	in vitro and in vivo	MeOH, CHCl3	Isolated FA (applied topically on ear oedema on in vivo experiments)	7-methoxy-9-methylhexadeca-4,8-dienoic acid	Anti-inflammatory	Anti-inflammatory
2	Algicidal activity of polyunsaturated fatty acids derived from Ulva fasciata and U-pertusa (Ulvaceae, Chlorophyta) on phytoplankton	2008	Alamsjah, M. A., et al.	Journal of Applied Phycology	10.1007/s10811-007-9257-5	Ulva fasciata, Ulva pertusa	Ulva (2)	Chlorophyta	in vitro	MeOH, H2O, hexane	Organic extract identified FA	PUFA	Algicidal	Other
2	Antidiabetic and Antioxidant Effects of Polyphenols in Brown Alga Ecklonia stolonifera in Genetically Diabetic KK-A(y) Mice	2008	Iwai, K.	Plant Foods Hum Nutr .	10.1007/s11130-008-0098-4	Ecklonia stolonifera	Ecklonia (1)	Ochrophyta	in vivo	H2O, MeOH	Organic extract (orally administered)	Phenols	Antioxidant, antidiabetic	Antioxidant AND other
2	Anti-hyperlipidemic effect of an edible brown algae, Ecklonia stolonifera, and its constituents on poloxamer 407-induced hyperlipidemic and cholesterol-fed rats	2008	Yoon, N. Y., et al.	Archives of Pharmacal Research	10.1007/s12272-001-2152-8	Ecklonia stolonifera	Ecklonia (1)	Ochrophyta	in vivo	Ethanol, n-hexane, CH2Cl2, EtOAc, n-BuOH, H2O	Organic extract (orally administered)	Whole extract	Anti-hyperlipidemic	Other
2	Effect of a Seaweed Extract on Fatty Acid Accumulation and Glycerol-3-Phosphate Dehydrogenase Activity in 3T3-L1 Adipocytes	2009	He, M. L., et al.	Lipids	10.1007/s11745-008-3256-4	Ascophyllum nodosum	Ascophyllum (1)	Ochrophyta	in vitro	H2O, MeOH	Organic extract	Whole extract (phlorotannins sugested)	Effects on differentiation and FA accumulation in differentiating adipocytes	Other
3	Comparative study of chemical composition and antitumor activity of aqueous-ethanol extracts of brown algae Laminaria cichorioides, Costaria costata, and Fucus evanescens	2009	Imbs, T. I., et al.	Russian Journal of Marine Biology	10.1134/S1063074009020084	Laminaria cichorioides, Costaria costata, Fucus evanescens	Laminaria (1), Costaria (1), Fucus (1)	Ochrophyta	in vitro	Ethanol, H2O	Organic extract identified PL	Fucosterol, phlorotannins, chlorophyll derivatives, mannitol,	Antitumor	Antitumor
2	Evaluation of antioxidative, genotoxic and antigenotoxic potency of Codium tomentosum Stackhouse ethanolic extract in human lymphocytes in vitro	2009	Celikler, S., et al.	Food Chem Toxicol	10.1016/j.fct.2009.01.010.	Codium tomentosum	Codium (1)	Chlorophyta	in vitro	Ethanol, H2O	Organic extract	Whole extract (determination of total phenolic, proteins, soluble carbohydrate, carotene, chlorophyll a and b contents, and vitamine E, C and A)	Antioxidant, antigenotoxic/antimutagenic activity	Antioxidant AND other
2	Total phenolic compounds, radical scavenging and metal chelation of extracts from Icelandic seaweeds	2009	Wang, T., et al.	Food Chemistry	10.1016/j.foodchem.2009.02.041	Fucus vesiculosus, Fucus serratus, Ascophyllum nodosum, Laminaria hyperborea, Saccharina latissima, Laminaria saccharina, Laminaria digitata, Alaria esculenta, Palmaria palmata, Chondrus crispus, Ulva lactuca	Fucus (2), Ascophyllum (1), Laminaria (1), Saccharina (1), Laminaria (2), Alaria (1), Palmaria (1), Chondrus (1), Ulva (1)	Ochrophyta, Rhodophyta and Chlorophyta	in vitro	H2O, acetone	Organic extract	Phenols (also suggested fucoxanthin and sterols)	Antioxidant	Antioxidant
2	In vitro cytotoxic and antiproliferative activities of marine macroalgae from Yucatan, Mexico	2009	Moo-Puc, R., et al.	Ciencias Marinas	na	Agardhiella sp, Bryothamnion triquetrum, Ceranium nitens, Champia salicornioides, Eucheuma isiforme, Gracilaria caudata, Gracilaria cervicornis, Gracilaria damaecornis, Gracilaria sp, Halymenia floresii, Heterosiphonia gibbesii, Hydropuntia cornea, Jania capillacea, Laurencia microcladia, Dictyota caribaea, Lobophora variegata, Padina perindusiata, Sargassum fluitans, Turbinaria turbinata, Avrain…	Agardhiella (1), Bryothamnion (1), Ceranium (1), Champia (1), Eucheuma (1), Gracilaria (4), Halymenia (1), Heterosiphonia (1), Hydropuntia (1), Jania (1), Laurencia (1), Dictyota (1), Lobophora (1), Padina (1), Sargassum (1), Turbinaria (1), Avrainvillea (1), Halimeda (2), Penicillus (2), Rhipocephalus (1), Udotea (2)	Ochrophyta, Rhodophyta and Chlorophyta	in vitro	CH2Cl2, MeOH	Organic extract	Whole extract	Cytotoxic, antiproliferative	Antitumor
1	Effect of seaweed and cholesterol-enriched diets on postprandial lipoproteinaemia in rats	2009	Bocanegra, A., et al.	British journal of nutrition	10.1017/S000711450999105X	Porphyra tenera, Laminaria digitata	Porphyra (1), Laminaria (1)	Ochrophyta and Rhodophyta	in vivo	na	Seaweeds biomass (diet)	Not specified	Treatment of hypercholesterolaemia	Fat reduction
4	The Tropical Brown Alga Lobophora variegata: A Source of Antiprotozoal Compounds	2010	Cantillo-Ciau, Z., et al.	Mar drugs	10.3390/md8041292	Lobophora variegata	Lobophora (1)	Ochrophyta	in vitro	CH2Cl2, MeOH, H2O, hexane, CHCl3, ethyl acetate, n-butanol	Isolated GL class	Mixture of 1-O-palmitoyl-2-O-myristoyl3-O-(6´´´-sulfo-α-D-quinovopyranosyl)-glycerol, 1,2-di-O-palmitoyl-3-O-(6´´´-sulfo-α-D quinovopyranosyl)-glycerol and 1-O-palmitoyl-2-O-oleoyl-3-O-(6´´´-sulfo-α-D-quinovopyranosyl)-glycerol	Antiprotozoal	Antimicrobial
4	Antimicrobic and hemolytic activity of low-molecular metabolits of brown seaweed Laminaria cichorioides (Miyabe)	2010	Gerasimenko, N. I., et al.	Applied Biochemistry and Microbiology	10.1134/S0003683810040113	Laminaria cichorioides	Laminaria (1)	Ochrophyta	in vitro	Ethanol, CHCl3, H2O	Isolated GL classes	MGDG, DGDG, SQDG	Antimicrobial and hemolitic	Antimicrobial
3	Anti-microfouling Activity of Lipidic Metabolites from the Invasive Brown Alga Sargassum muticum (Yendo) Fensholt	2010	Plouguerné, E., et al.	Mar Biotechnol	10.1007/s10126-009-9199-9	Sargassum muticum	Sargassum (1)	Ochrophyta	in vitro	CHCl3	Organic extract identified GL	Polyunsaturated and saturated hydrocarbons, fatty acids, galactoglycerolipid	Antibacterial, antifungal	Antimicrobial
1	Composition, nutritional aspects and effect on serum parameters of marine algae Ulva rigida	2010	Taboada, C., et al.	J Sci Food Agric	10.1002/jsfa.3836	Ulva rigida	Ulva (1)	Chlorophyta	in vivo	na	Seaweed biomass (diet)	Not specified	Reduced LDL cholesterol	Fat reduction
2	An extract from the brown alga Laminaria japonica: a promising stress-protective preparation	2010	Kushnerova, N. F., et al.	Russian Journal of Marine Biology	10.1134/S1063074010030077	Laminaria japonica	Laminaria (1)	Ochrophyta	in vivo	Ethanol, H2O	Organic extract (intragastrically administred)	Phenols	Membrane protective effect	Other
1	Comparison of Cardiovascular Protective Effects of Tropical Seaweeds, Kappaphycus alvarezii, Caulerpa lentillifera, and Sargassum polycystum, on High- Cholesterol/High-Fat Diet in Rats	2010	Matanjun, P., et al.	J Med Food	10.1089/jmf.2008.1212	Kappaphycus alvarezii, Caulerpa lentillifera, Sargassum polycystum	Kappaphycus (1), Caulerpa (1), Sargassum (1)	Ochrophyta, Rhodophyta and Chlorophyta	in vivo	na	Seaweed biomass (diet)	Not specified	Antiobesity, antihyperlipemic, antioxidation, reduced body weight gain	Fat reduction
2	Antioxidant and membrane-protective properties of an extract from the brown alga Laminaria japonica	2010	Kushnerova, T. V., et al.	Russian Journal of Marine Biology	10.1134/S1063074010050093	Laminaria japonica	Laminaria (1)	Ochrophyta	in vivo	H2O, ethyl alcohol	Organic extract (intragastrically administred)	Phenols	Antioxidant, membrane-protective	Antioxidant AND other
2	Hepatoprotective activity of brown alga Padina boergesenii against CCl4 induced oxidative damage in Wistar rats	2010	Karthikeyan, Rajamani, et al.	Asian Pacific Journal of Tropical Medicine	10.1016/S1995-7645(10)60168-X	Padina boergesenii	Padina (1)	Ochrophyta	in vivo	Diethyl ether	Organic extract (intragastrically administred)	Carotenoids	Antioxidant	Antioxidant
3	Glycolipids from macroalgae: potential biomolecules for marine biotechnology?	2011	Mattos, B. B., et al.	Revista Brasileira de Farmacognosia	10.1590/S0102-695X2011005000056	Ulva fasciata, Caulerpa racemosa, Dictyota cervicomis, Dictyota menstrualis, Hypnea musciformis, Osmundaria obtusiloba, Porphyra acanthophora, Pterocladiella capillacea	Ulva (1), Caulerpa (1), Dictyota (2), Hypnea (1), Osmundaria (1), Porphyra (1), Pterocladiella (1)	Ochrophyta, Rhodophyta and Chlorophyta	in vitro	CHCl3, MeOH	Organic extract indentified complex lipids	Enriched GL fraction	Antiviral	Antimicrobial
2	Antibacterial properties of a glycolipid-rich extract and active principle from Nunavik collections of the macroalgae Fucus evanescens C. Agardh (Fucaceae)	2011	Treyvaud Amiguet, Virginie, et al.	Can J Microbiol.	10.1139/w11-065	Fucus evanescens	Fucus (1)	Ochrophyta	in vitro	Hexane, ethyl acetate, CH2Cl2	Organic extract	Whole extract	Antibacterial	Antimicrobial
2	Antioxidant activity and possible bioactive components in hydrophilic and lipophilic fractions from the seaweed Halimeda incrassata	2011	Novoa, Alexis Vidal, et al.	Brazilian Journal of Pharmacognosy	10.1590/S0102-695X2011005000010	Halimeda incrassata	Halimeda (1)	Chlorophyta	in vitro	Tetrahydrofuran, MeOH, acetone, H2O	Organic extract	Phenols and FA	Antioxidant	Antioxidant
1	Evaluation of the Marine Alga Ulva rigida as a Food Supplement: Effect of Intake on Intestinal, Hepatic, and Renal Enzyme Activities in Rats	2011	Taboada, C., et al.	J Med Food.	10.1089/jmf.2009.0291	Ulva (1)	Ulva rigida	Chlorophyta	in vivo	na	Seaweed biomass (diet)	Not specified	Inhibited disaccharidase activities	Other activities
2	Antiobesity Effects of Undaria Lipid Capsules Prepared with Scallop Phospholipids	2011	Okada, Tomoko, et al.	Journal of Food Science	10.1111/j.1750-3841.2010.01878.x	Undaria pinnatifida	Undaria (1)	Ochrophyta	in vivo	Ethanol	Organic extract (diet incorporation)	Bioactive lipids	Antiobesity	Other
2	Determination of the Phenolic Compounds and Antioxidative Capacity in Red Algae Gracilaria bursa-pastoris	2011	Yildiz, Gamze, et al.	International Journal of Food Properties	10.1080/10942910903256949	Gracilaria bursa-pastoris	Gracilaria (1)	Rhodophyta	in vitro	MeOH	Organic extract	Phenols	Antioxidant	Antioxidant
2	Comparative assessment of antioxidant activity in three edible species of green seaweed, Enteromorpha from Okha, Northwest coast of India	2011	Ganesan, K., et al.	Innovative Food Science & Emerging Technologies	10.1016/j.ifset.2010.11.005	Enteromorpha compressa, Enteromorpha linza, Enteromorpha Tubulosa	Enteromorpha (3)	Chlorophyta	in vitro	Ethyl acetate, MeOH, propanol, acetone	Organic extract	Phenols and others not identified	Antioxidant	Antioxidant
2	Enhanced Antitumoral Activity of Extracts Derived from Cultured Udotea flabellum (Chlorophyta)	2011	Moo-Puc, Rosa, et al.	Evidence-Based Complementary and Alternative Medicine	10.1155/2011/969275	Udotea flabellum	Udotea (1)	Chlorophyta	in vitro	CH2Cl2, MeOH	Organic extract	Phenols, lipids and others not identified	Antiproliferative	Antitumor
2	Antioxidant Activity of some Seaweed from the Gulf of Thailand	2011	Boonchum, Walailuck, et al.	International Journal of Agriculture and Biology	na	Sargassum binderi, Turbinaria conoides, Amphiroa sp., Halimeda macroloba	Sargassum (1), Turbinaria (1), Amphiroa (1), Halimeda (1)	Ochrophyta, Rhodophyta and Chlorophyta	in vitro	Ethanol	Organic extract	Whole extract (determination of total phenolic content)	Antioxidant	Antioxidant
2	Chemopreventive effect of Padina boergesenii extracts on ferric nitrilotriacetate (Fe-NTA)-induced oxidative damage in Wistar rats	2011	Karthikeyan, Rajamani, et al.	Journal of Applied Phycology	10.1007/s10811-010-9564-0	Padina boergesenii	Padina (1)	Ochrophyta	in vitro and in vivo	Diethyl ether, MeOH	Organic extract (orally administered for in vivo)	Whole extract (determination of total phenolic content)	Prophylactic effect/chemopreventive	Other
2	Improved Antitumoral Activity of Extracts Derived from Cultured Penicillus dumetosus	2011	Moo-Puc, Rosa, et al.	Tropical Journal of Pharmaceutical Research	10.4314/tjpr.v10i2.66561	Penicillus dumetosus	Penicillus (1)	Chlorophyta	in vitro	CH2Cl2, MeOH	Organic extract	Whole extract (determination of total phenolic and lipid content)	Antiproliferative, pro-apoptotic	Antitumor
2	Effect of Brown Seaweed Lipids on Fatty Acid Composition and Lipid Hydroperoxide Levels of Mouse Liver	2011	Airanthi, MK Widjaja-Adhi, et al.	J Agric Food Chem	10.1021/jf104643b	Undaria pinnatifida, Sargassum horneri, Cystoseira hakodatensis	Undaria (1), Sargassum (1), Cystoseira (1)	Ochrophyta	in vivo	Ethanol, CHCl3, MeOH, H2O	Organic extract (orally administred)	Fucoxanthinol, also consider phenols and lipids (evaluate phenolics, fucoxantin, α-Tocopherol and fatty acids)	Antioxidant	Antioxidant
2	Antioxidant Potential of Two Red Seaweeds from the Brazilian Coasts	2011	Souza, Bartolomeu WS, et al.	J Agric Food Chem	10.1021/jf200999n	Gracilaria birdiae, Gracilaria cornea	Gracilaria (2)	Rhodophyta	in vitro	Ethanol, MeOH	Organic extract	Phenols	Antioxidant	Antioxidant
2	In vitro and cellular antioxidant activities of seaweed extracts prepared from five brown seaweeds harvested in spring from the west coast of Ireland	2011	O’sullivan, A. M., et al.	Food Chemistry	10.1016/j.foodchem.2010.11.127	Ascophyllum nodosum, Pelvetia canaliculata, Fucus serratus, Fucus vesiculosus	Ascophyllum (1), Pelvetia (1), Fucus (2)	Ochrophyta	in vitro	MeOH, H2O	Organic extract	Phenols	Antioxidant	Antioxidant
2	Seaweed extracts as a potential tool for the attenuation of oxidative damage in obesity-related pathologies	2011	Lee, Ok‐Hwan, et al.	J Phycol	10.1111/j.1529-8817.2011.00974.x	Chondracanthus tenellus, Colpomenia sinusa, Dictyopteris divaricata, Dictyopteris pacifica, Dictyopteris prolifera, Dictyopteris undulata, Dictyota asiatica, Ecklonia cava, Ecklonia stolonifera, Endarachne binghamiae, Hizikia fusiformis, Hydroclathrus clathratus, Ishige okamurae, Lethesia difformis, Myelophycus simplex, Padina arborescens, Sargassum fulvellum, Sargassum micracanthum, Sargassum pa…	Chondracanthus (1), Colpomenia (1), Dictyopteris (4), Dictyota (1), Ecklonia (2), Endarachne (1), Hizikia (1), Hydroclathrus (1), Ishige (1), Lethesia (1), Myelophycus (1), Padina (1), Sargassum (10), Scytosiphon (2), Bonnemaisonia (1), Callophyllis (1), Chondria (1), Chondrus (2), Gelidium (1), Gloioperltis (2), Gracilaria (1), Grateloupia (3), Laurencia (3), Lomentaria (1), Polyopes (1), Polysi…	Ochrophyta, Rhodophyta and Chlorophyta	in vitro	Ethanol, H2O	Organic extract	Whole extract (determination of total phenol contents)	Antioxidant	Antioxidant
2	Chemical composition and some biological activities of marine algae collected in Tunisia	2011	Frikha, F., et al.	Ciencias Marinas	10.7773/cm.v37i2.1712	Ulva rigida, Codium bursa, Cystoseira barbata, Ceramium diaphanum	Ulva (1), Codium (1), Cystoseira (1), Ceramium (1)	Ochrophyta, Rhodophyta and Chlorophyta	in vitro	Ethanol	Organic extract	Whole extract (determination of total phenol contents and fatty acids profile)	Antibacterial, antioxidant, anti-inflammatory	Antimicrobial AND antioxidant AND anti-inflammatory
2	Proximate Composition, Total Phenolic Content, and Antioxidant Activity of Seagrape (Caulerpa lentillifera)	2011	Nguyen, Van Tang, et al.	J Food Sci	10.1111/j.1750-3841.2011.02289.x	Caulerpa lentillifera	Caulerpa (1)	Chlorophyta	in vitro	Ethanol, H2O	Organic extract	Phenols	Antioxidant	Antioxidant
1	Effects of micro and macroalgal diet supplementations on growth and immunity of greenlip abalone, Haliotis laevigata	2011	Dang, Vinh T., et al.	Aquaculture	10.1016/j.aquaculture.2011.08.009	Ulva lactuca, Spyridia filamentosa	Ulva (1), Spyridia (1)	Rhodophyta and Chlorophyta	in vivo	na	Seaweeds biomass (diet)	Not specified	Antiviral activity in the abalone digestive system	Other activities
2	Antioxidative Activities of Mao Feng Tea (Camellia spp.) and Kamtae (Ecklonia cava) Extracts and Their Effects on Structured Lipid from Corn and Perilla Oil	2011	Mitra, Kanika, et al.	Food Sci Biotechnol	10.1007/s10068-011-0192-5	Ecklonia cava	Ecklonia (1)	Ochrophyta	in vitro	n-hexane, MeOH, H2O, diethyl ether, ethyl acetate, butanol	Organic extract	Phenols	Antioxidant	Antioxidant
1	Effects of Nori- and Wakame-enriched meats with or without supplementary cholesterol on arylesterase activity, lipaemia and lipoproteinaemia in growing Wistar rats	2011	Olivero-David, R., et al.	Br J Nutr	10.1017/S000711451100198X	Undaria pinnatifida, Porphyra umbilicalis	Undaria (1), Porphyra (1)	Ochrophyta and Rhodophyta	in vivo	na	Seaweeds biomass (diet)	Not specified	Improve lipoprotein metabolism	Fat reduction
2	4-Acetoxydolastane Diterpene from the Brazilian Brown Alga Canistrocarpus cervicornis as Antileishmanial Agent	2011	Dos Santos, Adriana Oliveira, et al.	Mar. Drugs	10.3390/md9112369	Canistrocarpus cervicornis	Canistrocarpus (1)	Ochrophyta	in vitro	CH2Cl2, ethyl acetate, MeOH	Organic extract	Whole extract	Antileishmanial/antiprotozoal	Antimicrobial
4	Identification of Sulfoglycolipid Bioactivities and Characteristic Fatty Acids of Marine Macroalgae	2012	Tsai, C. J., et al.	Journal of agricultural and food chemistry	10.1021/jf302241d	Ulva fasciata, Enteromorpha prolifera, Chaetomorpha antennina, Cladophora vagabunda, Codium mamillosum, Porphyra crispata, Chondrus verrucosa, Chondracanthus intermedius, Grateloupia filicina, Carpopeltis maillardii, Plocamium telfairiae, Cheilosporum acutilobum, Corallina pilulifera, Gracilaria coronopifolia, Gracilaria chorda, Chondrophycus intermedius, Laurencia brongniartii, Centroceras clavu…	Ulva (1), Enteromorpha (1), Chaetomorpha (1), Cladophora (1), Codium (1), Porphyra (1), Chondrus (1), Chondracanthus (1), Grateloupia (1), Carpopeltis (1), Plocamium (1), Cheilosporum (1), Corallina (1), Gracilaria (2), Chondrophycus (1), Laurencia (1), Centroceras (1), Sargassum (2), Petalonia (1)	Ochrophyta, Rhodophyta and Chlorophyta	in vitro	Ethanol	Isolated GL class	SQDG	Antitumor	Antitumor
4	Composition of lipids from Fucus evanescens (Seas of Okhotsk and Japan) and biological activity of lipids and photosynthetic pigments	2012	Gerasimenko, N. I., et al.	Chemistry of Natural Compounds	10.1007/s10600-012-0372-4	Fucus evanescens	Fucus (1)	Ochrophyta	in vitro	Ethanol, acetone, CH2Cl2, H2O	Isolated GL fraction	MGDG, DGDG, SQDG	Antibacterial, antifungal, hemolitic	Antimicrobial
4	Composition of lipids and biological activity of lipids and photosynthetic pigments from algae of the families Laminariaceae and Alariaceae	2012	Gerasimenko, N. I., et al.	Chemistry of Natural Compounds	10.1007/s10600-012-0371-5	Laminaria bongardiana, Laminaria bongardiana, Laminaria yezoensis, Laminaria longipes, and Eualaria fistulosa	Laminaria (4), Eualaria (1)	Ochrophyta	in vitro	Ethanol, CHCl3, H2O	GL fraction	MGDG, DGDG, SQDG	Antibacterial, antifungal, hemolitic	Antimicrobial
4	Structural characterization and anti-HSV-1 and HSV-2 activity of glycolipids from the marine algae Osmundaria obtusiloba isolated from Southeastern Brazilian coast	2012	De Souza, L. M., et al.	Mar drugs	10.3390/md10040918	Osmundaria obtusiloba	Osmundaria (1)	Rhodophyta	in vitro	Acetone, CHCl3, MeOH	Isolated GL class	SQDG	Antiviral	Antimicrobial
4	The influence of monogalactosyldiacylglycerols from different marine macrophytes on immunogenicity and conformation of protein antigen of tubular immunostimulating	2012	Sanina, N. M., et al.	Biochimie	10.1016/j.biochi.2012.01.009	Ahnfeltia tobuchiensis, Laminaria japonica, Sargassum pallidum, Ulva fenestrata	Ahnfeltia (1), Laminaria (1), Sargassum (1), Ulva (1)	Ochrophyta, Rhodophyta and Chlorophyta	in vivo	CHCl3, MeOH, H2O	Isolated GL class ( immunized rats)	MGDG	Immunostimulating potency	Other activities
2	Polyphenol-Rich Fraction of Brown Alga Ecklonia cava Collected from Gijang, Korea, Reduces Obesity and Glucose Levels in High-Fat Diet-Induced Obese Mice	2012	Park, Eun Young, et al.	Evidence-Based Complementary and Alternative Medicine	10.1155/2012/418912	Ecklonia cava	Ecklonia (1)	Ochrophyta	in vivo	MeOH, CH2Cl2, H2O, n-hexane, n-BuOH, EtOAc	Organic extract (intragastrically administred)	Whole extract (determination of total phenol contents and fatty acids profile)	Reduces obesity and glucose levels	Other
3	The lipidic extract of the seaweed Gracilariopsis longissima (Rhodophyta, Gracilariales): a potential resource for biotechnological purposes?	2012	Stabili, L., et al.	New biotechnology	10.1016/j.nbt.2011.11.003	Gracilariopsis longissima	Gracilariopsis (1)	Rhodophyta	in vitro	CH3Cl3, MeOH	Organic extrat identified polar lipids	FA	Antibacterial, antifungal	Antimicrobial
2	Edible Seaweed, Eisenia bicyclis, Protects Retinal Ganglion Cells Death Caused by Oxidative Stress	2012	Kim, Kyung-A., et al.	Mar Biotechnol	10.1007/s10126-012-9459-y	Eisenia bicyclis	Eisenia (1)	Ochrophyta	in vitro and in vivo	Ethanol	Organic extract (injected for in vivo )	Whole extract	Protective effect and attenuated retinal degeneration	Other
2	Inhibition of fish oil oxidation and the radical scavenging activity of New Zealand seaweed extracts	2012	Kindleysides, Sophie, et al.	Food Chemistry	10.1016/j.foodchem.2012.02.068	Ecklonia radiata, Macrocystis pyrifera, Champia sp., Porphyra sp.	Ecklonia (1), Macrocystis (1), Champia (1), Porphyra (1)	Ochrophyta, Rhodophyta and Chlorophyta	in vitro	CHCL3, MeOH	Organic extract	Whole extract (determination of total phenol contents and fatty acids composition)	Antioxidant	Antioxidant
2	Evaluation of biochemical component and antimicrobial activity of some seaweeeds occurring at Karachi coast	2012	Ambreen, A., et al.	Pakistan Journal of Botany	na	Codium iyengarii, Halimeda tuna, Rhizoclonium implexum, Ulva lactuca, Ulva fasciata, Melanothamnus afaqhusainii, Solieria robusta, Dictyota indica, Dictyota dichotoma, Dictyota divaricata, Iyengaria Stellata, Jolyna laminarioides, Sargassum tenerrimum, Sargassum swartzii, Sargassum lanceolatum, Sargassum ilicifolium, Sargassum virgatum, Spatoglossum asperum, Cystoseira indica, Stoechospermum marg…	Codium (1), Halimeda (1), Rhizoclonium (1), Ulva (2), Melanothamnus (1), Solieria (1), Dictyota (3), Iyengaria (1), Jolyna (1), Sargassum (5), Spatoglossum (1), Cystoseira (1), Stoechospermum (1)	Ochrophyta, Rhodophyta and Chlorophyta	in vitro	Ethanol	Organic extract	Whole extract	Antibacterial, antifungal	Antimicrobial
2	Hepatoprotective Efficacy of Hypnea muciformis Ethanolic Extract on CCl4 Induced Toxicity in Rats	2012	Bupesh, Giridharan, et al.	Brazilian Archives of Biology and Technology	10.1590/S1516-89132012000600008	Hypnea muciformis	Hypnea (1)	Rhodophyta	in vivo	Alcohol	Organic extract (intragastrically administred)	Whole extract	Hepatoprotective	Other
1	Effect of the red seaweed Mastocarpus stellatus intake on lipid metabolism and antioxidant status in healthy Wistar rats	2012	Gómez-Ordóñez, E.. Et al.	Food Chem	10.1016/j.foodchem.2012.04.138	Mastocarpus stellatus	Mastocarpus (1)	Rhodophyta	in vivo	na	Seaweed biomass (diet)	Sulphated-galactans	Antioxidant status improvement, increase anticoagulant capacity of plasma	Antioxidant
4	Structural characterization and Biological Activity of Sulfolipids from selected Marine Algae	2013	El Baz, F. K., et al.	Grasas y Aceites	10.3989/gya.050213	Laurencia popillose, Galaxoura cylindriea, Ulva fasciata, Taonia atomaria	Laurencia (1), Galaxoura (1), Ulva (1), Taonia (1)	Ochrophyta, Rhodophyta and Chlorophyta	in vitro	MeOH, CHCl3	Isolated GL class	Sulfolipids class	Antibacterial, antiviral, antiproliferative	Antimicrobial AND antitumor
3	Bioactive components of the edible strain of red alga, Chondrus crispus, enhance oxidative stress tolerance in Caenorhabditis elegans	2013	Sangha, J. S., et al.	Journal of Functional Foods	10.1016/j.jff.2013.04.001	Chondrus crispus	Chondrus (1)	Rhodophyta	in vitro	MeOH	Organic extract identified GL	Synergistic effects between unsaturated FA, GL, and pigments	Protection against oxidative stress	Antioxidant
4	Antiviral Sulfoquinovosyldiacylglycerols (SQDGs) from the Brazilian Brown Seaweed Sargassum vulgare	2013	Plouguerné, E., et al.	Mar drugs	10.3390/md11114628	Sargassum vulgare	Sargassum (1)	Ochrophyta	in vitro	CHCl3, MeOH	Isolated GL class	SQDG	Antiviral	Antimicrobial
5	Isolation of Fucoxanthin and Highly Unsaturated Monogalactosyldiacylglycerol from Brown Alga Fucus evanescens C Agardh and In Vitro Investigation of Their Antitumor Activity	2013	Imbs, T. I., et al.	Marine biotechnology	10.1007/s10126-013-9507-2	Fucus evanescens	Fucus (1)	Ochrophyta	in vitro	Ethanol, H2O, CHCl3	Isolated GL species	MGDG (20:5/18:4)	Antitumor	Antitumor
2	The hepatoprotective properties of an extract from the brown alga Saccharina japonica	2013	Sprygin, V. G., et al.	Russian Journal of Marine Biology	10.1134/S1063074013010100	Saccharina japonica	Saccharina (1)	Ochrophyta	in vivo	H2O, acetone, CHCl3	Organic extract (intragastrically administred)	Phlorotannins	Hepatoprotector	Antioxidant
2	Seasonal variation in phenolic composition, antibacterial and antioxidant activities of Ulva rigida (Chlorophyta) and assessment of antiacetylcholinesterase potential	2013	Trigui, Mohamed, et al.	J Appl Phycol	10.1007/s10811-012-9866-5	Ulva rigida	Ulva (1)	Chlorophyta	in vitro	Ethanol, H2O, MeOH, n-hexane, CHCl3, ethyl acetate, n-butanol	Organic extract	Phenols	Antibacterial, antioxidant, antiacetylcholinesterase	Antimicrobial AND antioxidant AND other
2	Effect of phlorotannin-rich extracts of Ascophyllum nodosum and Himanthalia elongata (Phaeophyceae) on cellular oxidative markers in human HepG2 cells	2013	Quéguineur, Benoît, et al.	J Appl Phycol	10.1007/s10811-012-9832-2	Ascophyllum nodosum, Himanthalia elongata	Ascophyllum (1), Himanthalia (1)	Ochrophyta	in vitro	MeOH, H2O	Organic extract	Phenols	Antioxidant	Antioxidant
2	Comparison of Tamoxifen with Edible Seaweed (Eucheuma cottonii L.) Extract in Suppressing Breast Tumor	2013	Shamsabadi, Fatemeh T., et al.	Nutrition and Cancer	10.1080/01635581.2013.756528	Eucheuma cottonii	Eucheuma (1)	Rhodophyta	in vivo	Ethanol, H2O	Organic extract (orally administred)	Whole extract	Anti-proliferative, antioxidant	Antitimor AND antioxidant
2	Antioxidant Effect of Phaeodactylum tricornutum in Mice Fed High-fat Diet	2013	Kang, Min-Jung, et al.	Food Sci. Biotechnol.	10.1007/s10068-013-0015-y	Phaeodactylum tricornutum	Phaeodactylum (1)	Ochrophyta	in vivo	Acetone, MeOH, H2O, hexane	Organic extract (diet incorporation)	Fucoxanthin	Antiobesity, antidiabetic, antioxidant	Antioxidant AND other
2	Effect of antioxidant activity of mixture obtained from brown seaweed and wheat germ oils using different extraction methods	2013	Lee, Joo-Hee, et al.	Food Sci. Biotechnol.	10.1007/s10068-013-0042-8	Laminaria japonica	Laminaria (1)	Ochrophyta	in vitro	Hexane	Organic extract (oil)	Fatty acids, polyphenols, tocopherols, fucoxanthin	Antioxidant	Antioxidant
2	Protective effect of Codium fragile against UVB-induced pro-inflammatory and oxidative damages in HaCaT cells and BALB/c mice	2013	Lee, Chan, et al	Fitoterapia	10.1016/j.fitote.2013.01.020	Codium fragile	Codium (1)	Chlorophyta	in vitro and in vivo	MeOH, H2O, EtOAc, n-butanol	Organic extract (topical application in vivo)	Partitioned extract	Anti-inflammatory	Anti-inflammatory
2	Grateloupia lanceolata (Okamura) Kawaguchi, the Edible Red Seaweed, Inhibits Lipid Accumulation and Reactive Oxygen Species Production During Differentiation in 3T3-L1 Cells	2013	Seo, Min‐Jung, et al.	Phytother Res .	10.1002/ptr.4765	Grateloupia lanceolata	Grateloupia (1)	Rhodophyta	in vitro	H2O, Ethanol	Organic extract	Whole extract (determination of total phenolic content)	Anti-obesity/ anti-adipogenic	Other
2	Phenolic compounds and antioxidant activities of selected species of seaweeds from Danish coast	2013	Farvin, KH Sabeena, et al.	Food Chem .	10.1016/j.foodchem.2012.10.078	Fucus serratus, Fucus vesiculosus, Fucus distichus, Fucus spiralis, Sargassum muticum, Saccharina latissima, Laminaria digitata, Dictyota dichotoma, Enteromorpha intestinalis, Ulva lactuca, Palmaria palmata, Porphyra purpurea, Chondrus crispus, Mastocarpus stellatus, Polysiphonia fucoides, Gracilaria vermiculophylla	Fucus (4), Sargassum (1), Saccharina (1), Laminaria (1), Dictyota (1), Enteromorpha (1), Ulva (1), Palmaria (1), Porphyra (1), Chondrus (1), Mastocarpus (1), Polysiphonia (1), Gracilaria (1)	Ochrophyta, Rhodophyta and Chlorophyta	in vitro	H2O, Ethanol	Organic extract	Phenols and others not identified	Antioxidant	Antioxidant
2	Antimicrobial, antioxidant and free radical scavenging capacity of brown seaweed Himanthalia elongata from Western Coast of Ireland	2013	Rajauria, Gaurav, et al.	Journal of Food Biochemistry	10.1111/j.1745-4514.2012.00663.x	Himanthalia elongata	Himanthalia (1)	Ochrophyta	in vitro	H2O, MeOH	Organic extract	Phenols	Antibacterial, antioxidant	Antimicrobial AND antioxidant
2	Antibacterial activity of marine macroalgae against fish pathogenic Vibrio species	2013	Cavallo, Rosa A., et al.	Central European Journal of Biology	10.2478/s11535-013-0181-6	Gracilaria dura, Gracilaria gracilis, Gracilariopsis longissima, Chaetomorpha linum, Cladophora rupestris, Ulva prolifera,	Gracilaria (2), Gracilariopsis (1), Chaetomorpha (1), Cladophora (1), Ulva (1)	Rhodophyta and Chlorophyta	in vitro	CHCl3, MeOH	Organic extract	Whole extract	Antibacterial	Antimicrobial
2	Antioxidant properties and total phenolic contents of some tropical seaweeds of the Brazilian coast	2013	Martins, Cintia D. Leal, et al.	Journal of Applied Phycology volume	10.1007/s10811-012-9918-x	Caulerpa mexicana, Codium decorticatum, Codium taylorii, Ulva lactuca, Colpomenia sinuosa, Dictyota sp., Padina gymnospora, Sargassum vulgare, Acanthophora spicifera, Amansia sp., Bostrychia tenella, Callophyllis microdonta, Chondria sp., Cryptonemia sp., Cryptonemia seminervis, Dichotomaria marginata, Ganonema farinosum, Gracilaria sp., Gracilaria cearensis, Gracilaria cervicornis, Gracilaria do…	Caulerpa (1), Codium (2), Ulva (1), Colpomenia (1), Dictyota (1), Padina (1), Sargassum (1), Acanthophora (1), Amansia (1), Bostrychia (1), Callophyllis (1), Chondria (1), Cryptonemia (2), Dichotomaria (1), Ganonema (1), Gracilaria (4), Hypnea (1), Osmundaria (1), Plocamium (2), Pterocladiella (1), Spyridia (1)	Ochrophyta, Rhodophyta and Chlorophyta	in vitro	CH2Cl2, MeOH	Organic extract	Whole extract (synergistic effect among all compounds including phenols, tocopherol and lipids)	Antioxidant	Antioxidant
2	Photoprotective effect of Undaria crenata against ultraviolet B-induced damage to keratinocytes	2013	Hyun, Yu Jae, et al.	J Biosci Bioeng .	10.1016/j.jbiosc.2013.02.003	Undaria crenata	Undaria (1)	Ochrophyta	in vitro	Ethanol, H2O	Organic extract	Whole extract	Photoprotective	Antioxidant
1	Protective Effect of Edible Marine Algae, Laminaria japonica and Porphyra haitanensis, on Subchronic Toxicity in Rats Induced by Inorganic Arsenic	2013	Jiang, Y., et al.	Biol Trace Elem Res	10.1007/s12011-013-9739-z.	Laminaria japonica, Porphyra haitanensis	Laminaria (1), Porphyra (1)	Ochrophyta and Rhodophyta	in vivo	na	Seaweeds biomass (intragastrically administred)	Not specified	Attenuate toxic effect against arsenic toxicity	Other activity
2	The Red Seaweed Gracilaria gracilis as a Multi Products Source	2013	Francavilla, Matteo, et al.	Mar. Drugs	10.3390/md11103754	Gracilaria gracilis	Gracilaria (1)	Rhodophyta	in vitro	CHCl3, MeOH, saturated NaCl water solution	Organic extract	Whole extract (determination of FA and sterols composition, and total phenol content)	Antioxidant	Antioxidant
1	Potential use of macro-algae Gracilaria lemaneiformis in diets for the black sea bream, Acanthopagrus schlegelii, juvenile	2013	Xuan, X., et al.	Aquaculture	10.1016/j.aquaculture.2013.07.022	Gracilaria lemaneiformis	Gracilaria (1)	Rhodophyta	in vivo	na	Seaweeds biomass (diet)	Not specified	Increase growth performance of juvenile black sea bream	Growth performance
2	Lifespan extension of rotifers by treatment with red algal extracts	2013	Snare, David J., et al.	Exp Gerontol	10.1016/j.exger.2013.09.007	Acanthophora spicifera, Jania acutiloba, Peyssonnelia sp.	Acanthophora (1), Jania (1), Peyssonnelia (1)	Rhodophyta	in vitro	MeOH, deionized H2O	Organic extract	Whole extract	Extend rotifer lifespan	Other
4	Seasonal changes in biological activity of lipids and photosynthetic pigments of Saccharina cichorioides (Miyabe) (Laminariaceae Family)	2013	Martyyas, E. A., et al.	Russian Journal of Bioorganic Chemistry	10.1134/S106816201307008X	Saccharina cichorioides	Saccharina (1)	Ochrophyta	in vitro	Ethanol, acetone CHCl3	Isolated GL classes	MGDG	Antibacterial, antifungal, cytotoxic, embryotoxic, and hemolytic	Antimicrobial
2	Inhibition of growth and urease activity of Helicobacter pylori by Korean edible seaweed extracts	2013	Lee, Bo-Bae, et al.	Botanical Sciences	10.17129/botsci.428	Ishige okamurae	Ishige (1)	Ochrophyta	in vitro and in vivo	Ethanol, MeOH, H2O	Organic extract (orally administred for in vivo)	Phenols and nitrogen compounds	Antibacterial	Antimicrobial
5	Polar lipids from the marine macroalga Palmaria palmata inhibit lipopolysaccharide-induced nitric oxide production in RAW264.7 macrophage cells	2014	Banskota, Arjun H., et al.	Phytochemistry	10.1016/j.phytochem.2014.02.004	Palmaria palmata	Palmaria (1)	Rhodophyta	in vitro	MeOH, CHCl3, H2O, ethyl acetate	Isolated GL and PL species	SQDG (20:5;14:0), SQDG (20:5;16:0), PG (20:5;16:0), trans PG(20:5;16:0), PC (20:5; 20:5)	Anti-inflammatory	Anti-inflammatory
5	Lipids isolated from the cultivated red alga Chondrus crispus inhibit nitric oxide production	2014	Banskota, A. H., et al.	J Appl Phycol	10.1007/s10811-013-0174-5	Chondrus crispus	Chondrus (1)	Rhodophyta	in vitro	MeOH, H2O, ethyl acetate	Isolated GL species	(2S)-1,2-Bis-O-eicosapentaenoyl-3-O-β-D-galactopyranosylglycerol; (2S)-1-O-eicosapentaenoyl-2-O-arachidonoyl-3-O-β-D-galactopyranosylglycero; (2S)-1-O-(6Z,9Z,12Z,15Z-octadecatetranoyl)-2-O-palmitoyl-3-O-β-D-galactopyranosylglycero; (2S)-1-O-eicosapentaenoyl-2-O-palmitoyl-3-O-β-D-galactopyranosylglycerol; (2S)-1,2-bis-O-arachidonoyl-3-O-β-D-galactopyranosylglycerol; (2S)-1-O-arachidonoyl-2-O-palmi…	Anti-inflammatory	Anti-inflammatory
5	Isolation of the molecular species of monogalactosyldiacylglycerols from brown edible seaweed Sargassum horneri and their inhibitory effects on triglyceride accumulation	2014	Ma, A. C., et al.	Journal of agricultural and food chemistry	10.1021/jf503068n	Sargassum horneri	Sargassum (1)	Ochrophyta	in vitro	Alcohol, ethyl acetate	Isolated GL species	(2S)-1-O-myristoyl-2-O-linoleyl-3-O-β-D-galactopyranosyl-sn-glycerol (2S)-1-O-palmitoyl-2-O-linoleyl-3-O-β-D-galactopyranosyl-sn-glycerol	Triglyceride accumulation inhibition	Other activities
5	The inhibitory activities of the edible green alga Capsosiphon fulvescens on rat lens aldose reductase and advanced glycation end products formation	2014	Islam, M. N., et al.	European journal of nutrition	10.1007/s00394-013-0521-y	Capsosiphon fulvescens	Capsosiphon (1)	Chlorophyta	in vitro	Ethanol, H2O, partitioned CH2Cl2, ethyl acetate, n-butanol	Isolated GL species	(2S)-l-O-(6Z,9Z,12Z,15Z-octadecatetraenoyl)-2-O-(4Z,10Z,13Zhexadecatetraenoyl)-3-O-b-D-galactopyranosyl glycerol; (2S)-l-O-(9Z,12Z,15Z-octadecatrienoyl)-2-O-(10Z,13Z-hexadecadienoyl)-3-O-b-D-galactopyranosyl glycerol	Antidiabetic	Other activities
1	Antioxidant enzymes gene expression and antihypertensive effects of seaweeds Ulva linza and Lessonia trabeculata in rats fed a high-fat and high-sucrose diet	2014	Ramirez-Higuera, A., et al.	J Appl Phycol	10.1007/s10811-013-0134-0	Ulva linza, Lessonia trabeculata	Ulva linza (1), Lessonia (1)	Ochrophyta and Clorophyta	in vivo	na	Seaweeds biomass (diet)	Not specified	Antihypertensive, antidiabetic and antiobesity	Antioxidant
2	Nutritional and bioactive properties of three edible species of green algae, genus Caulerpa (Caulerpaceae)	2014	Nagappan, Thilahgavani, et al.	J Appl Phycol	10.1007/s10811-013-0147-8	Caulerpa racemosa var cm, Caulerpa racemosa var mv, Caulerpa lentillifera	Caulerpa (3)	Chlorophyta	in vitro	MeOH, EtOAc, H2O	Organic extract	Whole extract for antibacterial, caulerpin for anti-inflammatory (determination of FA composition)	Antibacterial, anti-inflammatory	Antimicrobial AND anti-inflammatory
1	Antioxidant and hypolipidaemic properties of red seaweed, Gracilaria changii	2014	Chan, P. T., et al.	J Appl Phycol	10.1007/s10811-013-0135-z	Gracilaria changii	Gracilaria (1)	Rhodophyta	in vivo	na	Seaweeds biomass (diet)	Fibre, polyphenol	Hypolipidaemic, antioxidant	Fat reduction AND antioxidant
2	Comparison of the antioxidative components of some marine macroalgae from Turkey	2014	Yildiz, Gamze, et al.	Pak. J. Bot	na	Ulva rigida, Codium tomentosum, Gracilaria gracilis, Sphaerococcus coronopifolius	Ulva (1), Codium (1), Gracilaria (1) gracilis, Sphaerococcus (1)	Rhodophyta and Chlorophyta	in vitro	MeOH, H2O	Organic extract	Whole extract (determination of total phenolic, vitamin E and C content)	Antioxidant	Antioxidant
2	An examination of the potential of seaweed extracts as functional ingredients in milk	2014	O'Sullivan, Anthoney M., et al.	Inter. J of Dairy Technology	10.1111/1471-0307.12121	Ascophyllum nodosum, Fucus vesiculosus	Ascophyllum (1), Fucus (1)	Ochrophyta	in vitro	Ethanol, H2O	Organic extract	Whole extract (determination of total phenolic content)	Antioxidant	Antioxidant
2	Anti-adipogenic activity of the edible brown alga Ecklonia stolonifera and its constituent fucosterol in 3T3-L1 adipocytes	2014	Jung, Hyun Ah, et al.	Arch Pharm Res	10.1007/s12272-013-0237-9	Ecklonia stolonifera	Ecklonia (1)	Ochrophyta	in vitro	MeOH	Organic extract	Whole extract and isolated fucosterol	Anti-adipogenic	Other
3	Biotechnological potential of the seaweed Cladophora rupestris (Chlorophyta, Cladophorales) lipidic extract	2014	Stabili, L., et al.	New biotechnology	10.1016/j.nbt.2014.05.002	Cladophora rupestris	Cladophora (1)	Chlorophyta	in vitro	CH3Cl3, MeOH	Organic extract identified GL and PL species	Whole extract	Antibacterial, antifungal	Antimicrobial
2	Silver-Zeolite Combined to Polyphenol-Rich Extracts of Ascophyllum nodosum: Potential Active Role in Prevention of Periodontal Diseases	2014	Tamanai-Shacoori, Zohreh, et al.	PLoS One	10.1371/journal.pone.0105475	Ascophyllum nodosum	Ascophyllum (1)	Ochrophyta	in vitro	Ethanol, H2O	Organic extract	Whole extract	Antibacterial, antioxidant and anti-inflammatory	Antimicrobial AND antioxidant AND anti-inflammatory
2	Gelidium elegans, an Edible Red Seaweed, and Hesperidin Inhibit Lipid Accumulation and Production of Reactive Oxygen Species and Reactive Nitrogen Species in 3T3-L1 and RAW264.7 Cells	2014	Jeon, Hui‐Jeon, et al.	Phytother Res	10.1002/ptr.5186	Gelidium elegans	Gelidium (1)	Rhodophyta	in vitro	Ethanol, H2O	Organic extract	Whole extract (determination of total phenol and flavonoid content)	Antioxidant, antiobesity	Antioxidant AND other
3	Alaskan seaweeds lower inflammation in RAW 264.7 macrophages and decrease lipid accumulation in 3T3-L1 adipocytes	2015	Kellogg, J., et al.	Journal of Functional Foods	10.1016/j.jff.2015.03.049	Alaria marginata, Fucus distichus, Saccharina groenlandica, Saccharina latissima, Pyropia fallax, Ulva lactuca	Alaria (1), Fucus (1), Saccharina (2), Pyropia (1), Ulva (1)	Ochrophyta, Rhodophyta and Chlorophyta	in vitro	MeOH, H2O, partitioned with hexane, ethyl acetate, 1-butanol	Organic extract identified GL species	MGDG and phlorotannin	Anti-inflammatory	Anti-inflammatory
3	The anti-inflammatory effect of algae-derived lipid extracts on lipopolysaccharide (LPS)-stimulated human THP-1 macrophages	2015	Robertson, R. C., et al.	Marine Drugs	10.3390/md13085402.	Palmaria palmata, Porphyra dioica, Chondrus crispus	Palmaria (1), Porphyra (1), Chondrus (1)	Rhodophyta	in vitro	MeOH, CHCl3, H2O	Organic extract identified GL and PL species	Whole extract	Anti-inflammatory	Anti-inflammatory
4	Lipid composition, fatty acids and sterols in the seaweeds ulva armoricana, and solieria chordalis from brittany (France): An analysis from nutritional, chemotaxonomic, and antiproliferative activity perspectives	2015	Kendel, M., et al.	Marine Drugs	10.3390/md13095606.	Ulva armoricana, Solieria chordalis	Ulva (1), Solieria (1)	Rhodophyta and Chlorophyta	in vitro	CHCl3, MeOH, H2O	Isolated GL classes	MGDG, DGDG	Antiproliferative	Antitumor
2	Gas Chromatography-Mass Spectrometry Analysis of Ulva fasciata (Green Seaweed) Extract and Evaluation of Its Cytoprotective and Antigenotoxic Effects	2015	Rodeiro, Idania, et al.	Evidence-Based Complementary and Alternative Medicine	10.1155/2015/520598	Ulva fasciata	Ulva (1)	Chlorophyta	in vitro and in vivo	Ethanol, H2O	Organic extract (orally administred for in vivo)	Whole extract (determination of FA composition)	Antigenotoxic/ chemopreventive	Other
1	Effects of different levels of dietary wakame (Undaria pinnatifida) on growth, immunity and intestinal structure of juvenile Penaeus monodon	2015	Niu, Jin, et al.	Aquaculture	10.1016/j.aquaculture.2014.08.013	Undaria pinnatifida	Undaria (1)	Ochrophyta	in vivo	na	Seaweeds biomass (diet)	Not specified	Improve growth performance, intestinal fold height and width, enhance the immunity ofshrimp	Growth performance
2	Antioxidant Activity of Seaweed Extracts: In Vitro Assays, Evaluation in 5 % Fish Oil-in-Water Emulsions and Characterization	2015	Farvin, KH Sabeena, et al.	J Am Oil Chem Soc	10.1007/s11746-015-2624-5	Fucus serratus, Polysiphonia fucoides	Fucus (1), Polysiphonia (1)	Rhodophyta and Ochrophyta	in vitro	Ethanol, H2O	Organic extract	Phenols and others not identified	Antioxidant	Antioxidant
2	Antioxidant activities and phenolic contents of three red seaweeds (Division: Rhodophyta) harvested from the Gulf of Mannar of Peninsular India	2015	Chakraborty, Kajal, et al.	J Food Sci Technol	10.1007/s13197-013-1189-2	Hypnea musciformis, Hypnea valentiae, Jania rubens	Hypnea (2), Jania (1)	Rhodophyta	in vitro	MeOH, partionated with n-hexane, CH2Cl2, EtOAc	Organic extract	Phenols	Antioxidant	Antioxidant
2	Antioxidant compounds in the seaweed Gelidiella acerosa protects human Peripheral Blood Mononuclear Cells against TCDD induced toxicity	2015	Ilavarasi, K., et al.	Drug Chem Toxicol	10.3109/01480545.2014.919582	Gelidiella acerosa	Gelidiella (1)	Rhodophyta	in vitro	Petroleum ether, hexane, benzene, CH2Cl2, CHCl3, ethyl acetate, acetone, MeOH, H2O	Organic extract	Cardiac glycoside, terpenoids, trans-eicosanyl caffeate, mannoheptulose, phytol	Antioxidant (protective effect against TCDD induced toxicity)	Antioxidant
2	Protective Effects of Turbinaria ornata and Padina pavonia against Azoxymethane-Induced Colon Carcinogenesis through Modulation of PPAR Gamma, NF-B and Oxidative Stress	2015	Mahmoud, Ayman M., et al.	Phytother Res	10.1002/ptr.5310	Turbinaria ornata, Padina pavonia	Turbinaria (1), Padina (1)	Ochrophyta	in vivo	MeOH, H2O	Organic extract (orally adminitred)	Fucoxanthin, fucoidan, polyphenolic	Anti-inflammatory, antiproliferative (protective effect against AOM-induced colon carcinogenesis)	Anti-inflammatory AND antitumor
2	Chemical Composition and Antioxidant and Antibacterial Activities of an Essential Oil Extracted from an Edible Seaweed, Laminaria japonica L.	2015	Patra, J Kumar, et al.	Molecules	10.3390/molecules200712093	Laminaria japonica	Laminaria (1)	Ochrophyta	in vitro	CH2Cl2 (oil)	Organic extract	FA (determination of total phenolic content)	Antibacterial, antioxidant	Antimicrobial AND antioxidant
3	Brown Algae (Phaeophyceae) from the Coast of Madagascar: preliminary Bioactivity Studies and Isolation of Natural Products	2015	Rahelivao, M. P., et al	Natural products and bioprospecting	10.1007/s13659-015-0068-0	Hormophysa cuneiformis, Turbinaria ornata, Turbinaria conoides, Turbinaria decurrens, Sargassum polycystum, Sargassum ilicifolium, Sargassum sp., Sargas-sum incisifolium,	Hormophysa (1), Turbinaria (3), Sargassum (1)	Ochrophyta	in vitro	MeOH	Organic extract identified GL species	Whole extract	Antibacterial, antifungal	Antimicrobial
2	Characterisation and antioxidant evaluation of Icelandic F. vesiculosus extracts in vitro and in fish-oil-enriched milk and mayonnaise	2015	Hermund, Ditte B., et al.	J Func Foods	10.1016/j.jff.2015.02.020	Fucus vesiculosus	Fucus (1)	Ochrophyta	in vitro	Ethanol, H2O, MeOH, partitioned with n-hexane, ethyl acetate, and 1-butanol	Organic extract	Phenols and carotenoids	Antioxidant	Antioxidant
1	Red algae (Gelidium amansii) reduces adiposity via activation of lipolysis in rats with diabetes induced by streptozotocin-nicotinamide	2015	Yang, T. H., et al.	Journal of food and drug analysis	10.1016/j.jfda.2015.06.003	Gelidium amansii	Gelidium (1)	Rhodophyta	in vivo	na	Seaweed biomass (diet)	Not specified	Anti-adipogenic	Fat reduction
4	Isolation, purification, and identification of antialgal substances in green alga Ulva prolifera for antialgal activity against the common harmful red tide microalgae	2015	Sun, Y. Y., et al.	Environmental Science and Pollution Research	10.1007/s11356-015-5377-7	Ulva prolifera	Ulva (1)	Chlorophyta	in vitro	MeOH, H2O, ethyl acetate	Isolated GL class	Enriched sub-fraction on: 1-O-octadecanoic acid-3-O-β-D-galactopyranosyl glycerol; 1-O-palmitoyl-3-O-β-D-galactopyranosyl glycerol; 1-O-palmitoyl-2-O-oleoyl-3-O-β-D-galactopyranosyl glycerol	Antialgal	Antimicrobial
2	Effect of an icing medium containing the alga Fucus spiralis on the microbiological activity and lipid oxidation in chilled megrim (Lepidorhombus whiffiagonis)	2015	Miranda, José M., et al.	Food Control	10.1016/j.foodcont.2015.05.034	Fucus spiralis	Fucus (1)	Ochrophyta	in vitro	Ethanol	Organic extract	Whole extract	Antibacterial, antioxidant	Antimicrobial AND antioxidant
2	Evaluation of the nutritional profile and antioxidant and anti-cholinesterase activities of Padina gymnospora (Phaeophyceae)	2015	Shanmuganathan, Balakrishnan, et al.	European Journal of Phycology	10.1080/09670262.2016.1218938	Padina gymnospora	Padina (1)	Ochrophyta	in vitro	Petroleum ether, benzene, CH2Cl2, CHCl3, ethyl acetate, acetone, MeOH, H2O	Organic extract	Flavonoids, cardiac glycoside	Antioxidant, anti-cholinesterase	Antioxidant AND other
2	Ulva species from San Jorge Gulf, Patagonia argentina: seasonal and spatial biochemical variation and their relation with the production of bioactive metabolites	2015	Uhrich, V Analia, et al.	Ars Pharm	10.4321/S2340-98942016000200005	Ulva rigida, Ulva lactuta	Ulva (2)	Chlorophyta	in vitro	Ethanol, H20, partitioned with CHCl3	Organic extract	Whole extract	Antitumor	Antitumor
2	Antioxidative Effect of Seaweed Extracts in Chilled Storage of Minced Atlantic Mackerel (Scomber scombrus): Effect on Lipid and Protein Oxidation	2016	Babakhani, Aria, et al.	Food Bioprocess Technol	10.1007/s11947-015-1630-9	Fucus serratus, Polysiphonia fucoides	Fucus (1), Polysiphonia (1)	Ochrophyta and Rhodophyta	in vitro	Ethanol, H2O	Organic extract	Phenols	Antioxidant	Antioxidant
1	The green alga Ulva lactuca as a potential ingredient in diets for juvenile white spotted snapper Lutjanus stellatus Akazaki	2016	Zhu, Dashi, et al.	J Appl Phycol	10.1007/s10811-015-0545-1	Ulva lactuca	Ulva (1)	Chlorophyta	in vivo	na	Seaweeds biomass (diet)	Not specified	Improve growth performance of juvenile white-spotted snapper	Growth performance
2	Quality Enhancement of Chilled Fish by Including Alga Bifurcaria bifurcata Extract in the Icing Medium	2016	Miranda, José M., et al.	Food Bioprocess Technol	10.1007/s11947-015-1626-5	Bifurcaria bifurcata	Bifurcaria (1)	Ochrophyta	in vitro	Ethanol	Organic extract	Whole extract	Antibacterial	Antimicrobial
2	Antioxidant activity and lipid profile of three seaweeds of Faro, Portugal	2016	Raja, Rathinam, et al.	Braz. J. Bot	10.1007/s40415-015-0200-8	Codium fragile, Ulva lactuca, Eisenia arborea	Codium (1), Ulva (1), Eisenia (1)	Ochrophyta, Rhodophyta and Chlorophyta	in vitro	MeOH	Organic extract	Phenols	Antioxidant	Antioxidant
2	The ability of in vitro antioxidant assays to predict the efficiency of a cod protein hydrolysate and brown seaweed extract to prevent oxidation in marine food model systems	2016	Jónsdóttir, Rósa, et al.	J Sci Food Agric	10.1002/jsfa.7328	Fucus vesiculosus	Fucus (1)	Ochrophyta	in vitro	Ethanol, H2O, MeOH, partitioned with n-hexane, ethyl acetate	Organic extract	Whole extract (determination of total phenol content)	Antioxidant	Antioxidant
2	Anti-obesity effects of seaweeds of Jeju Island on the differentiation of 3T3-L1 preadipocytes and obese mice fed a high-fat diet	2016	Kang, Min-Cheol, et al.	Food Chem Toxicol	10.1016/j.fct.2016.01.023	Codium contractum, Ulva conglobata, Enteromorpha linza, Ulva pertusa , Enteromorpha intestinalis, Ishige foliacea, Undaria pinnatifida, Myelophycus caespitosus, Padina arborescens, Sargassum thunbergii, Dictyota coriacea, Ishige okamurae, Hijikia fusiforme, Sargassum borneri, Sargassum piluliferum, Sargassum muticum, Myagropsis myagroides, Sargassum macrocarpum, Sargassum giganteifolium, Corallin…	Codium (1, Ulva (2), Enteromorpha (2), Ishige (2), Undaria (1), Myelophycus (1), Padina (1), Sargassum (6), Dictyota (1), Hijikia (1), Myagropsis (1), Corallina (1), Acrosorium (1), Gelidium (1), Lomentaria (1), Martensia (1), Plocamium (1), Laurencia (1), Carpopeltis (1)	Ochrophyta, Rhodophyta and Chlorophyta	in vitro and in vivo	Ethanol, H2O	Organic extract (diet incorporation for in vivo)	Whole extract	Anti-obesity	Other
2	Potential seaweed-based food ingredients to inhibit lipid oxidation in fish-oil-enriched mayonnaise	2016	Honold, Philipp J., et al.	Eur Food Res Technol	10.1007/s00217-015-2567-y	Fucus vesiculosus	Fucus (1)	Ochrophyta	in vitro	Acetone, ethanol	Organic extract	Phenols and other compounds not identified	Antioxidant	Antioxidant
1	Oxidative stress biomarkers in organs of hyperlipidaemic and normal rats fed tropical red seaweed, Gracilaria changii	2016	Chan, P. T., et al.	J Appl Phycol	10.1007/s10811-015-0670-x	Gracilaria changii	Gracilaria (1)	Rhodophyta	in vivo	na	Seaweeds biomass (diet)	Not specified	Decrease the oxidative stress caused by the lipogenic diet	Antioxidant
2	Seasonal variation of total lipid, fatty acids, fucoxanthin content, and antioxidant properties of two tropical brown algae (Nizamuddinia zanardinii and Cystoseira indica) from Iran	2016	Fariman, G. Attarn, et al.	J Appl Phycol	10.1007/s10811-015-0645-y	Nizamuddinia zanardinii, Cystoseira indica	Nizamuddinia (1), Cystoseira (1)	Ochrophyta	in vitro	CHCl3, MeOH, H2O	Organic extract	Phenols	Antioxidant	Antioxidant
2	Antioxidant activity in some Iranian seaweed species from Chabahar	2016	Taheri, A.	Iranian Journal of Fisheries Science	na	Ulva fasciata, Nizimuddinia zanardini, Gracilaria corticata	Ulva (1), Nizimuddinia (1), Gracilaria (1)	Ochrophyta, Rhodophyta and Chlorophyta	in vitro	MeOH, partitioned with n-hexane, CH2Cl2, ethyl acetate	Organic extract	Whole extract	Antioxidant	Antioxidant
1	Diets supplemented with seaweed affect metabolic rate, innate immune, and antioxidant responses, but not individual growth rate in European seabass (Dicentrarchus labrax)	2016	Peixoto, M. J., et al.	J Appl Phycol	10.1007/s10811-015-0736-9	Gracilaria spp., Ulva spp., Fucus spp.	Gracilaria (1), Ulva (1), Fucus (1)	Ochrophyta, Rhodophyta and Chlorophyta	in vivo	na	Seaweeds biomass (diet)	Not specified	Mold the glutathione metabolism state	Other activities
2	Bifurcaria bifurcata: a key macro-alga as a source of bioactive compounds and functional ingredients	2016	Alves, Celso, et al.	International Journal of Food Science and Technology	10.1111/ijfs.13135	Bifurcaria bifurcata	Bifurcaria (1)	Ochrophyta	in vitro	MeOH, CH2Cl2, n-hexane	Organic extract	Whole extract	Antibacterial, antifungal, antioxidant, antiproliferative, cytotoxic	Antimicrobial AND antioxidant AND antitumor
2	Antifouling Activity of Lipidic Metabolites Derived from Padina tetrastromatica	2016	Suresh, Murugan, et al.	Appl Biochem Biotechnol	10.1007/s12010-016-2032-9	Padina tetrastromatica	Padina (1)	Ochrophyta	in vitro	MeOH, CH2Cl2, n-hexane	Organic extract	Lipid metabolites (e.g FA)	Antifouling (antibacterial, antimicroalgal, antimussel)	Antimicrobial
1	The inclusion of Palmaria palmata macroalgae in Atlantic salmon (Salmo salar) diets: effects on growth, haematology, immunity and liver function	2016	Wan, A. H., et al.	J Appl Phycol	10.1007/s10811-016-0821-8	Palmaria palmata	Palmaria (1)	Rhodophyta	in vivo	na	Seaweed biomass (diet)	Not specified	Improve hepatic function	Other activities
1	Growth, tissue metabolites and digestive functionality in Sparus aurata juveniles fed different levels of macroalgae, Gracilaria cornea and Ulva rigida	2016	Vizcaíno, A. J., et al.	Aquaculture research	10.1111/are.12774	Gracilaria cornea, Ulva rigida	Gracilaria (1), Ulva (1)	Rhodophyta and Chlorophyta	in vivo	na	Seaweed biomass (diet)	Not specified	Reduction of intestinal proteolytic activity	Other activities
2	Seaweed extracts as potential functional ingredients in yogurt	2016	O'sullivan, A. M., et al.	Innovative Food Science and Emerging Technologies	10.1016/j.ifset.2016.07.031	Ascophyllum nodosum, Fucus vesiculosus	Ascophyllum (1), Fucus (1)	Ochrophyta	in vitro	Ethanol, H2O	Organic extract	Whole extract	Antioxidant	Antioxidant
2	Identification and characterization of phenolic antioxidant compounds from brown Irish seaweed Himanthalia elongata using LC-DAD-ESI-MS/MS	2016	Rajauria, Gaurav, et al.	Innovative Food Science and Emerging Technologies	10.1016/j.ifset.2016.02.005	Himanthalia elongata	Himanthalia (1)	Ochrophyta	in vitro	MeOH, H2O, partitioned with ethyl acetate and H2O	Organic extract	HBA derivatives, flavonoid derivatives, phenolic terpenes and other polyphenols	Antioxidant	Antioxidant
2	Protective Effects of Ecklonia stolonifera Extract on Ethanol-Induced Fatty Liver in Rats	2016	Bang, Chae-Young, et al.	Biomolecules & therapeutics	10.4062/biomolther.2016.176	Ecklonia stolonifera	Ecklonia (1)	Ochrophyta	in vivo	Ethanol, H2O	Organic extract (orally administred)	Whole extract	Hepatoprotective effect	Other
2	The Potential Exploitation of the Mediterranean Invasive Alga Caulerpa cylindracea: Can the Invasion Be Transformed into a Gain?	2016	Stabili, Loredana, et al.	Mar Drugs	10.3390/md14110210	Caulerpa cylindracea	Caulerpa (1)	Chlorophyta	in vitro	CHCl3, MeOH	Organic extract	Whole extract (identified FA, caulerpin and other metabolites)	Antioxidant, antibacterial, antifungal	Antioxidant AND antimicrobial
2	The antioxidant and stress-protective properties of an extract from the green alga Ulva lactuca Linnaeus, 1753	2016	Fomenko, S. E., et al.	Russian Journal of Marine Biology	10.1134/S10 630740160 60031	Ulva lactuca	Ulva (1)	Chlorophyta	in vivo	Ethanol, H2O	Organic extract (intragastrically administred)	Phenols, lipids, PUFA	Antioxidant, stress-protective	Antioxidant AND other
2	Oxidative Stability of Granola Bars Enriched with Multilayered Fish Oil Emulsion in the Presence of Novel Brown Seaweed Based Antioxidants	2016	Hermund, Ditte B., et al.	J Agric Food Chem	10.1021/acs.jafc.6b03454	Fucus vesiculosus	Fucus (1)	Ochrophyta	in vitro	Acetone, ethanol, H2O	Organic extract	Phlorotannin	Antioxidant	Antioxidant
1	Consumption of Ulva clathrata as a dietary supplement stimulates immune and lipid metabolism genes in Pacific white shrimp Litopenaeus vannamei	2016	Elizondo-Reyna, E., et al.	J Appl Phycol	10.1007/s10811-016-0889-1	Ulva clathrata	Ulva (1)	Chlorophyta	in vivo	na	Seaweed biomass (diet)	Not specified	Modifications in the lipid metabolism translated in reduces the content of intra abdominal fat, cholesterol, and triglyceride serum	Fat reduction
1	Dietary inclusions of dried macroalgae meal in formulated diets improve the growth of greenlip abalone (Haliotis laevigata)	2016	Bansemer, M. S., et al.	J Appl Phycol	10.1007/s10811-016-0829-0	Ulva sp., Gracilaria cliftonii	Ulva (1), Gracilaria (1)	Chlorophyta and Rhodophyta	in vivo	na	Seaweed biomass (diet)	Not specified	Improve the growth of greenlip abalone	Growth performance
2	Analysis of antioxidant capacity and bioactive compounds in marine macroalgal and lichenic extracts using different solvents and evaluation methods	2016	Álvarez-Gómez, Félix, et al.	Ciencias Marinas	10.7773/cm.v42i4.2677	Gelidium pusillum, Gelidium corneum, Porphyra umbilicalis, Halopythis incurva, Gracilariopsis longissima, Hydropuntia cornea, Ulva rotundata	Gelidium (2), Porphyra (1), Halopythis (1), Gracilariopsis (1), Hydropuntia (1), Ulva (1)	Rhodophyta and Chlorophyta	in vitro	H2O, ethanol, MeOH	Organic extract	Phenols and synergy between molecules	Antioxidant	Antioxidant
3	Fatty acids composition of phospholipids in brown algae Sargassum subrepandum along the coast of Jeddah and bactericidal bioassay of the crude extract	2016	Al-Farawati, R., et al.	Indian Journal of Geo-Marine Sciences	na	Sargassum subrepandum	Sargassum (1)	Ochrophyta	in vitro	MeOH, CHCl3	Organic extract identified PL	Whole extract	Antibacterial	Antimicrobial
3	Bioprospecting of Turbinaria Macroalgae as a Potential Source of Health Protective Compounds	2016	Stranska‐Zachariasova, M., et al.	Chemistry & biodiversity	10.1002/cbdv.201600192	Turbinaria ornata, Turbinaria decurrens	Turbinaria (2)	Ochrophyta	in vitro	H2O, MeOH, H2O, hexane, isopropyl alcohol	Organic extract identified (lyso)PL	Whole extract	Antioxidant, anti-proliferative	Antioxidant AND antitumor
3	Valorization of lipids from Gracilaria sp. through lipidomics and decoding of antiproliferative and anti-inflammatory activity	2017	Da Costa, E., et al.	Mar Drugs	10.3390/md15030062	Gracilaria sp.	Gracilaria (1)	Rhodophyta	in vitro	MeOH, CHCl3, H2O	Organic extract identified GL and PL species	Whole extract	Anti-inflammatory, anti-proliferative	Anti-inflammatory AND antitumor
2	Modulating Effect of Hypnea musciformis (Red Seaweed) on Lipid Peroxidation, Antioxidants and Biotransforming Enzymes in 7,12-Dimethylbenz (a) Anthracene Induced Mammary Carcinogenesis in Experimental Animals	2017	Balamurugan, Mohan, et al.	Pharmacognosy Res	10.4103/0974-8490.187085	Hypnea musciformis	Hypnea (1)	Rhodophyta	in vivo	Ethanol	Organic extract (orally adminitred)	Whole extract	Chemo preventive	Other
2	Antioxidant Activity of Brown Seaweeds	2017	Chakraborty, Kajal, et al.	Journal of Aquatic Food Product Technology	10.1080/10498850.2016.1201711	Anthophycus longifolius, Sargassum plagiophyllum, Sargassum myriocystum	Anthophycus (1), Sargassum (2)	Ochrophyta	in vitro	MeOH, partitioned with n-hexane, CH2Cl2, ethyl acetate	Organic extract	Phenols	Antioxidant	Antioxidant
1	Effects of dietary Gracilaria sp. and Alaria sp. supplementation on growth performance, metabolic rates and health in meagre (Argyrosomus regius) subjected to pathogen infection	2017	Peixoto, M. J., et al.	J Appl Phycol	10.1007/s10811-016-0917-1	Gracilaria sp.	Gracilaria (1)	Rhodophyta	in vivo	na	Seaweed biomass (diet)	Not specified	Improve meagre energetic metabolism, antioxidant capacities and overall health status	Antioxidant AND other activities
2	Antioxidant effect of water and acetone extracts of Fucus vesiculosus on oxidative stability of skin care emulsions	2017	Poyato, Candelaria, et al.	Eur. J. Lipid Sci. Technol.	10.1002/ejlt.201600072	Fucus vesiculosus	Fucus (1)	Ochrophyta	in vitro	Ethanol, H2O	Organic extract	Whole extract (identifications of FA methyl esters, phenols and tocopherol content)	Antioxidant	Antioxidant
2	Oxidative stability and microstructure of 5% fish-oil-enriched granola bars added natural antioxidants derived from brown alga Fucus vesiculosus	2017	Karadağ, Ayşe, et al.	Eur. J. Lipid Sci. Technol.	10.1002/ejlt.201500578	Fucus vesiculosus	Fucus (1)	Ochrophyta	in vitro	H2O, ethanol, acetone	Organic extract	Phenols	Antioxidant	Antioxidant
2	Antioxidant and Antimicrobial Properties of a Brown Alga Scytosiphon lomentaria	2017	Xu, Xiao Juan, et al.	Chiang Mai J. Sci	na	Scytosiphon lomentaria	Scytosiphon (1)	Ochrophyta	in vitro	H2O, ethanol	Organic extract	Phenols	Antioxidant, antibacterial	Antioxidant AND antimicrobial
2	Antioxidant properties of the red alga Asparagopsis taxiformis collected on the North West Algerian coast	2017	Mellouk, Zoheir, et al.	Exp Ther Med	10.3892/etm.2017.4413	Asparagopsis taxiformis	Asparagopsis (1)	Rhodophyta	in vitro	H2O, MeOH, ethanol, n-butanol, petroleum ether, acetone	Organic extract	Phenols	Antioxidant	Antioxidant
2	Antioxidant capacity of Colombian seaweeds: 1,. Extracts obtained from Gracilaria mammillaris by means of supercritical fluid extraction	2017	Ospina, Mónica, et al.	J. of Supercritical Fluids	10.1016/j.supflu.2017.02.023	Gracilaria mammillaris	Gracilaria (1)	Rhodophyta	in vitro	Hexane, ethyl acetate, ethanol	Organic extract	Whole extract	Antioxidant	Antioxidant
2	Lipophilic Fraction of Cultivated Bifurcaria bifurcata R. Ross: Detailed Composition and In Vitro Prospection of Current Challenging Bioactive Properties	2017	Santos, Sónia AO, et al.	Mar Drugs	10.3390/md15110340	Bifurcaria bifurcata	Bifurcaria (1)	Ochrophyta	in vitro	CH2Cl2	Organic extract	Whole extract (identified diterpens, FA, sterols)	Antioxidant, anti-inflammatory, antibacterial	Antioxidant AND anti-inflammatory AND antimicrobial
2	Caulerpa okamurae extract inhibits adipogenesis in 3T3-L1 adipocytes and prevents high-fat diet-induced obesity in C57BL/6 mice	2017	Sharma, Bhesh Raj, et al.	Nutr Res	10.1016/j.nutres.2017.09.002	Caulerpa okamurae	Caulerpa (1)	Chlorophyta	in vitro and in vivo	Ethanol	Organic extract (orally adminitred for in vivo)	Whole extract	Anti-obesity	Other
2	The Influence of an Extract from the Marine Brown Alga Sargassum pallidum on the Metabolic Reactions in the Liver under Experimental Toxic Hepatitis	2017	Sprygin, V. G., et al.	Russian Journal of Marine Biology	10.1134/S10 630740170 600 98	Sargassum pallidum	Sargassum (1)	Ochrophyta	in vivo	Acetone, H2O, CH2Cl2, ethyl acetate	Organic extract (intragastrically administred)	Phlorotannins	Antioxidant, hepatoprotective	Antioxidant AND other
1	Evaluation of the red alga Gracilaria lemaneiformis and brown alga Sargassum horneri as ingredients in diets for white spotted snapper Lutjanus stellatus Akazaki juveniles	2017	Zhu, Dashi, et al.	J Appl Phycol	10.1007/s10811-017-1187-2	Gracilaria lemaneiformis, Sargassum horneri	Gracilaria (1), Sargassum horneri (1)	Rhodophyta and Ochrophyta	in vivo	na	Seaweeds biomass (diet)	Not specified	Reduction of lipase and pepsin activity	Other activities
2	Antidiabetic and antioxidant activities of brown and red macroalgae from the Persian Gulf	2017	Pirian, Kiana, et al.	J Appl Phycol	10.1007/s10811-017-1152-0	Sargassum boveanum, Sargassum vulgare, Sargassum angustifolium, Polycladia myrica, Sirophysalis trinodis, Gracilaria corticata, Acanthophora muscoides, Palisada perforata, Laurencia dendroidea, Galaxaura rugosa	Sargassum (3), Polycladia (1), Sirophysalis (1), Gracilaria (1), Acanthophora (1), Palisada (1), Laurencia (1), Galaxaura (1)	Rhodophyta and Ochrophyta	in vitro	n-hexane, ethyl acetate, methanol	Organic extract	Whole extract	Antioxidant, antidiabetic	Antioxidant AND other
2	Fatty Acid Composition and Biological Activity of Supercritical Extracts from Arctic Brown Algae Fucus vesiculosus	2017	Bogolitsyn, K. G., et al.	Russian Journal of Physical Chemistry B	0.1134/S1990793117070065	Fucus vesiculosus	Fucus (1)	Ochrophyta	in vitro	MeOH, ethanol, isopropanol, acetone, hexane	Organic extract	FA, phenols	Antibacterial, antifungal	Antimicrobial
2	Effects of Sargassum oligocystum and Padina australis extract on Adipogenesis and Adipolysis in 3T3-L1 Cells	2017	Jaswir, I., et al.	International Food Research Journal	na	Sargassum oligocystum, Padina australis	Sargassum (1), Padina (1)	Ochrophyta	in vitro	Acetone	Organic extract	Whole extract	Anti-obesity	Other
2	The role of chemical antifouling defence in the invasion success of Sargassum muticum: A comparison of native and invasive brown algae	2017	Schwartz, Nicole, et al.	PLoS One	10.1007/s10811-017-1152-0	Sargassum muticum, Sargassum fusiforme, Sargassum horneri, Fucus vesiculosus	Sargassum (3), Fucus (1)	Ochrophyta	in vitro	Ethyl acetate, MeOH	Organic extract	Whole extract (determination of total phenol content)	Antifouling (antibacterial, antimicroalgal, antidiatom)	Antimicrobial
3	Seasonal Variations in the Metabolome and Bioactivity Profile of Fucus vesiculosus Extracted by an Optimised, Pressurised Liquid Extraction Protocol	2018	Heavisides, E., et al.	Mar Drugs	10.3390/md16120503	Fucus vesiculosus	Fucus (1)	Ochrophyta	in vitro	MEOH, CHCl3, H2O	Organic extract identified PL species and betaine lipids	Whole extract	Antioxidant, antibacterial, antifungal, antimicroalgal, antitumoral	Antioxidant AND antimicrobial AND antitumoral
3	Characterization and in vitro evaluation of seaweed species as potential functional ingredients to ameliorate metabolic syndrome	2018	Rico, D., et al.	Journal of Functional Foods	10.1016/j.jff.2018.05.010	Porphyra spp., Chondrus cripus, Palmaria palmata, Undaria pinnatifida, Himanthalia elongata, Laminaria ochroleuca, Ulva spp.	Porphyra (1), Chondrus (1), Palmaria (1), Undaria (1), Himanthalia (1), Laminaria (1), Ulva (1)	Ochrophyta, Rhodophyta and Chlorophyta	in vitro	MeOH, H2O	Organic extract identified PL species	Phenolics, monomeric sugars/sulfated sugars, lipid	Antioxidant, anti-inflammatory, anti-hypertensive, anti-obesity	Antioxidant AND anti-inflammatory AND other
2	In vitro bioactive analysis and antioxidant activity of two species of seaweeds from the Gulf of Mannar	2018	Chakraborty, Kajal, et al.	Natural product research	10.1080/14786419.2017.1375923.	Jania rubens, Kappaphycus alvarezii	Jania (1), Kappaphycus (1)	Rhodophyta	in vitro	Ethyl acetate, CH2Cl2, n-hexane	Organic extract	Whole extract (identified compounds)	Antioxidant	Antioxidant
2	Phlorotannin-rich fraction from Ishige foliacea brown seaweed prevents the scopolamine-induced memory impairment via regulation of ERK-CREB-BDNF pathway	2018	Um, Min Young, et al.	Journal of Functional Food	10.1016/j.jff.2017.10.014	Ishige foliacea	Ishige (1)	Ochrophyta	in vivo	H2O, ethanol	Organic extract (orally administered)	Phlorotannins	Protects against scopolamine-induced memory impairment	Other
2	Assessment of the Nutritive, Biochemical, Antioxidant and Antibacterial Potential of Eight Tropical Macro algae Along Kachchh Coast, India as Human Food Supplements	2018	Dixit, Dhara C., et al.	Journal of Aquatic Food Product Technology	10.1080/10498850.2017.1396274	Caulerpa sertularioidis, Ulva fasciata, Laurencia papillosa, Gracilaria corticata, Acanthophora spicifera, Hyphnea valentiae, Cystoseira trinodism, Dictyota dichotoma	Caulerpa (1), Ulva (1), Laurencia (1), Gracilaria (1), Acanthophora (1), Hyphnea (1), Cystoseira (1), Dictyota (1)	Ochrophyta, Rhodophyta and Chlorophyta	in vitro	CHCl3, MeOH, H2O	Organic extract	Phenols, flavonoids	Antioxidant, antibacterial	Antioxidant AND antimicrobial
2	Hypolipidemic and cardioprotective effects of Ulva lactuca ethanolic extract in hypercholesterolemic mice	2018	Kammoun, Intissar, et al.	Archives of Physiology and Biochemistry	10.1080/13813455.2017.1401641	Ulva lactuca	Ulva (1)	Chlorophyta	in vitro and in vivo	Ethanol, H2O	Organic extract (intragastrically administred)	Whole extract	Decrease hypercholesterolemia development and cardiac injury	Other
2	Antimicrobial, Antioxidant, Anticancer Activity and Phytochemical Analysis of the Red Alga, Laurencia papillosa	2018	Omar, Hanan, et al.	International Journal of Pharmacology	10.3923/ijp.2018.572.583	Laurencia papillosa	Laurencia (1)	Rhodophyta	in vitro	CH2Cl2, MeOH, H2O	Organic extract	Phycobiliproteins, carotenoids, phenol, flavonoids, tannin, alkaloids, PUFA	Antibacterial, antifungal, antioxidant, antiproliferative	Antimicrobial AND antioxidant AND antitumor
2	Effectiveness of a combined ethanol-aqueous extract of alga Cystoseira compressa for the quality enhancement of a chilled fatty fish species	2018	Oucif, Hanane, et al.	Eur Food Res Technol	10.1007/s00217-017-2955-6	Cystoseira compressa	Cystoseira (1)	Ochrophyta	in vitro	Ethanol, H2O	Organic extract	Whole extract	Antioxidant, antibacterial	Antioxidant AND antimicrobial
2	Monthly variation in the chemical composition and biological activity of Sargassum horridum	2018	Arvizu-Higuera, Dora L., et al.	Botanica Marina	10.1515/bot-2017-0031	Sargassum horridum	Sargassum (1)	Ochrophyta	in vitro	Ethanol	Organic extract	Whole extract	Antioxidant, antibacterial	Antioxidant AND antimicrobial
2	Phytochemical Analysis and Evaluation of the Antioxidant, Anti-Inflammatory, and Antinociceptive Potential of Phlorotannin-Rich Fractions from Three Mediterranean Brown Seaweeds	2018	Abdelhamid, Amal, et al.	Mar Biotechnol	10.1007/s10126-017-9787-z	Cystoseira sedoides,Cladostephus spongeosis, Padina pavonica	Cystoseira (1),Cladostephus (1), Padina (1)	Ochrophyta	in vitro and in vivo	Ethanol, H2O, ethyl acetate	Organic extract (subcutaneously applied for in vivo)	Phlorotannins, phenols	Antioxidant, anti-inflammatory, antinociceptive	Antioxidant AND anti-inflammatory AND other
1	Low level of red seaweed Pyropia columbina added to extruded maize products promotes colonic and systemic antioxidant environment in growing Wistar rats	2018	Cian, Raúl E., et al.	J Appl Phycol	10.1007/s10811-017-1259-3	Pyropia columbina	Pyropia (1)	Rhodophyta	in vivo	na	Seaweed biomass (diet)	Dietary fiber, phenolic compounds	Antioxidant	Antioxidant
1	Nutritional evaluation of Gracilaria pulvinata as partial substitute with fish meal in practical diets of barramundi (Lates calcarifer)	2018	Morshedi, V., et al.	J Appl Phycol	10.1007/s10811-017-1199-y/Published online:2017June19	Gracilaria pulvinata	Gracilaria (1)	Rhodophyta	in vivo	na	Seaweed biomass (diet)	Not specified	Decreased serum triglycerides and cholesterol	Fat reduction
2	Ethanolic extract of Sargassum serratifolium inhibits adipogenesis in 3T3-L1 preadipocytes by cell cycle arrest	2018	Kwon, Misung, et al.	J Appl Phycol	10.1007/s10811-017-1215-2	Sargassum serratifolium	Sargassum (1)	Ochrophyta	in vitro	Ethanol, H2O	Organic extract	Whole extract (identified sargahydroquinoic acid, sargachromenol, and sargaquinoic acid)	Anti-obesity, anti-adipogenesis	Other
1	Antioxidant-related parameters, digestive enzyme activity and intestinal morphology in rainbow trout (Oncorhynchus mykiss) fry fed graded levels of red seaweed, Gracilaria pygmaea	2018	Sotoudeh, E., et al.	Aquaculture Nutrition	10.1111/anu.12606	Gracilaria pygmaea	Gracilaria (1)	Rhodophyta	in vivo	na	Seaweed biomass (diet)	Not specified	Improves growth performance of rainbow trout	Growth performance
2	Effects of Ascophyllum nodosum extract on growth and antioxidant defense systems of two freshwater microalgae	2018	Shi, Ping, et al.	J Appl Phycol	10.1007/s10811-017-1287-z	Ascophyllum nodosum	Ascophyllum (1)	Ochrophyta	in vitro	Acetone, H2O	Organic extract	Phlorotannins	Controll microalgae growth	Other
2	Pressurized Liquid Extraction (PLE) as an Innovative Green Technology for the Effective Enrichment of Galician Algae Extracts with High Quality Fatty Acids and Antimicrobial and Antioxidant Properties	2018	Otero, Paz, et al.	Marine Drugs	10.3390/md16050156	Fucus vesiculosus, Dictyota dichotoma , Cystoseira baccata, Himanthalia elongata, Ulva intestinalis, Ulva lactuca	Fucus (1), Dictyota (1), Cystoseira (1), Himanthalia (1), Ulva (2)	Ochrophyta and Clorophyta	in vitro	Hexane, ethanol, ethyl acetate, acetone, H2O	Organic extract	Whole extract	Antioxidant, antibacterial	Antioxidant AND antimicrobial
2	An investigation on the type I antidiabetic activity of methanolic extract of marine algae Gracilaria edulis and Sargassum polycystum	2018	Koneri, Raju, et al.	Inter J of Pharm Scien and Res.	10.13040/IJPSR.0975-8232.9(7).2952-59	Gracilaria edulis, Sargassum polycystum	Gracilaria (1), Sargassum (1)	Rhodophyta and Ochrophyta	in vivo	MeOH, H2O	Organic extract	Whole extract	Anti-diabetic, antihyperlipidemic	Other
2	Phytochemical composition, in vitro antioxidant, antibacterial potential and GC-MS analysis of red seaweeds (Gracilaria corticata and Gracilaria edulis) from Palk Bay, India	2018	Arulkumar, Abimannan, et al.	Biocatalysis and Agricultural Biotechnology	10.1016/j.bcab.2018.05.008	Gracilaria corticata, Gracilaria edulis	Gracilaria (2)	Rhodophyta	in vitro	MeOH, H2O	Organic extract	Whole extract (identified sulfurous acid, 2-ethylhexyl isohexylester, eugenol, benzene and phthalic acid, determination os total phenols and flavonoids content))	Antioxidant, antibacterial	Antioxidant AND antimicrobial
2	Supplementation of a polyphenol extract from Ecklonia cava reduces body fat, oxidative and inflammatory stress in overweight healthy subjects with abdominal obesity: A randomized, placebo-controlled, double-blind trial	2018	Lee, Hyo Jin, et al.	J Func Foods	10.1016/j.jff.2018.04.062	Ecklonia cava	Ecklonia (1)	Ochrophyta	in vivo	Ethanol	Organic extract (formulated capsules)	Phenols	Reduce body fat, oxidative stress and inflammation	Other
2	Quality Enhancement of Chilled Lean Fish by Previous Active Dipping in Bifurcaria bifurcata Alga Extract	2018	Miranda, José M., et al.	Food and Bioprocess Technology	0.1007/s11947-018-2131-4	Bifurcaria bifurcata	Bifurcaria (1)	Ochrophyta	in vitro	Ethanol	Organic extract	Whole extract	Antibacterial	Antimicrobial
4	Radical scavenging activity of lipids from seaweeds isolated by solid-liquid extraction and supercritical fluids	2018	Terme, N., et al.	OCL	10.1051/ocl/2018054	Solieria chordalis, Sargassum muticum	Solieria (1), Sargassum (1)	Rhodophyta and Ochrophyta	in vitro	CH3Cl3, MeOH	Isolated complex lipids classes	GL and PL	Antioxidant	Antioxidant
2	Combined Effect of Icing Medium and Red Alga Gracilaria verrucosa on Shelf Life Extension of Indian Mackerel (Rastrelliger kanagurta)	2018	Arulkumar, Abimannan, et al.	Food and Bioprocess Technology	10.1007/s11947-018-2154-x	Gracilaria verrucosa	Gracilaria (1)	Rhodophyta	in vitro	Ethanol, H2O	Organic extract	Whole extract (identified butylated hydroxy-toluene, sulfurous acid, 1,2-propanediol, benzeneacetic acid, cyclononasiloxane and tetracosamethyl-cyclododecasiloxane, determination of phenolic content)	Antioxidant and antibacterial	Antioxidant AND antimicrobial
1	Novel Anti-Obesity Properties of Palmaria mollis in Zebrafish and Mouse Models	2018	Nakayama, H., et al.	Nutrients	10.3390/nu10101401	Palmaria mollis	Palmaria (1)	Rhodophyta	in vivo	na	Seaweed biomass (diet)	Dipeptidyl peptidase 4, angiotensin I converting enzyme, carotenoid fucoxantin and fucoxanthinol	Anti-obesity (ameliorated hepatic steatosis and visceral adiposity)	Fat reduction
2	Meroterpenoid-Rich Fraction of the Ethanolic Extract from Sargassum serratifolium Suppressed Oxidative Stress Induced by Tert-Butyl Hydroperoxide in HepG2 Cells	2018	Lim, Sujin, et al.	Mar Drugs	10.3390/md16100374	Sargassum serratifolium	Sargassum (1)	Ochrophyta	in vitro	Ethanol, H2O	Organic extract (meroterpenoid-rich)	Whole extract (identified sargahydroquinoic acid, sargachromenol, sargaquinoic acid)	Antioxidant, hepatoprotective	Antioxidant AND other
2	Ishige okamurae Extract Suppresses Obesity and Hepatic Steatosis in High Fat Diet-Induced Obese Mice	2018	Seo, Young-Jin, et al.	Nutrients	10.3390/nu10111802	Ishige okamurae	Ishige (1)	Ochrophyta	in vivo	Ethanol, H2O	Organic extract (supplemented diet)	Whole extract	Anti-obesity	Other
2	Improving Oxidative Stability of Skin-Care Emulsions with Antioxidant Extracts from Brown Alga Fucus vesiculosus	2018	Hermund, Ditte B., et al.	J Am Oil Chem Soc	10.1002/aocs.12156	Fucus vesiculosus	Fucus (1)	Ochrophyta	in vitro	Ethanol, H2O	Organic extract	Phenols, pigments	Antioxidant	Antioxidant
2	New Insights into the Culture Method and Antibacterial Potential of Gracilaria gracilis	2018	Capillo, Gioele, et al.	Mar Drugs	10.3390/md16120492	Gracilaria gracilis	Gracilaria (1)	Rhodophyta	in vitro	MeOH, ethanol	Organic extract	Carbohydratesand, polyphenols	Antibacterial	Antimicrobial
2	Pro-Apoptotic Activity of French Polynesian Padina pavonica Extract on Human Osteosarcoma Cells	2018	Bernardini, Giulia, et al.	Mar Drugs	10.3390/md16120504	Padina pavonica	Padina (1)	Ochrophyta	in vitro	Acetone	Organic extract	Whole extract (determination of total phenolic, flavonoid and tannin content)	Anti-proliferative, pro-apoptotic	Antitumor
2	Nutritional and Bioactivity Evaluation of Common Seaweed Species from the Persian Gulf	2018	Pirian, Kiana, et al.	Iranian Journal of Science and Technology	10.1007/s40995-017-0383-x	Ulva linza, Sargassum vulgar, Gracilaria corticata	Ulva (1), Sargassum (1), Gracilaria (1)	Ochrophyta, Rhodophyta and Chlorophyta	in vitro	n-hexane, ethyl acetate, methanol	Organic extract	Whole extract (determination of total phenolic, flavonoid and flavonoids content)	Antioxidant, antibacterial	Antioxidant AND antimicrobial
2	Antioxidant in vitro activity of extracts of some green seaweed (Chlorophyta) from southern Brazilian coast	2018	Raymundo, Melissa dos Santos, et al.	Revista Brasileira de Ciências Farmacêuticas	na	Ulva fasciata, Codium decorticatum, Enteromorpha intestinalis e Chaetomorpha anteninna	Ulva (1), Codium (1), Enteromorpha (1), Chaetomorpha (1)	Chlorophyta	in vitro	Diethyl ether, MeOH	Organic extract	Whole extract (determination of total phenolic, chlorophyll a and b and carotenoids)	Antioxidant	Antioxidant
2	Cytotoxic Activity of Fatty Acids From Antarctic Macroalgae on the Growth of Human Breast Cancer Cells	2018	Pacheco, Bruna S., et al.	Front Bioeng Biotechnol	10.3389/fbioe.2018.00185	Adenocystis utricularis, Curdiea racovitzae, Georgiella confluens	Adenocystis (1), Curdiea (1), Georgiella (1)	Ochrophyta, Rhodophyta and Chlorophyta	in vitro	CHCl3, MeOH, sodium sulfate	Organic extract	FA	Anti-proliferative, pro-apoptotic	Antitumor
3	A New Look for the Red Macroalga Palmaria palmata: A seafood with polar lipids rich in EPA and with antioxidant properties	2019	Lopes, D., et al.	Mar Drugs	10.3390/md17090533.	Palmaria palmata	Palmaria (1)	Rhodophyta	in vitro	CHCl3, MeOH, H2O	Organic extract identified GL, PL species	Whole extract	Antioxidant	Antioxidant
3	First approach of characterization of bioactive compound in Pyropia orbicularis during the daily tidal cycle	2019	Latorre, N., et al.	Latin american journal of aquatic research	10.3856/vol47-issue5-fulltext-12	Pyropia orbicularis	Pyropia (1)	Rhodophyta	in vitro	H2O, acetonitrile, ethanol, n-hexane	Organic extract identified GL and PL species	Whole extract	Antioxidant, antibacterial	Antioxidant AND antimicrobial
1	Comparison and Evaluation of Four Species of Macro-Algaes as Dietary Ingredients in Litopenaeus vannamei Under Normal Rearing and WSSV Challenge Conditions: Effect on Growth, Immune Response, and Intestinal Microbiota	2019	Niu, Jin, et al.	Front. Physiol.	10.3389/fphys.2018.01880	Porphyra haitanensis, Gracilaria lemaneiformis, Undaria pinnatifida, Saccharina japonica	Porphyra (1), Gracilaria (1), Undaria (1), Saccharina (1)	Rhodophyta and Ochrophyta	in vivo	na	Seaweeds biomass (diet)	Not specified	Improve antioxidant ability and intestinal immunity of shrimps	Antioxidant
2	Antioxidant Activity of the Extracts from Freshwater Macroalgae (Cladophora glomerata) Grown in Northern Thailand and Its Preventive Effect against Lipid Oxidation of Refrigerated Eastern Little Tuna Slice	2019	Yarnpakdee, S., et al.	Turkish Journal of Fisheries and Aquatic Sciences	10.4194/1303-2712-v19_03_04	Cladophora glomerata	Cladophora (1)	Chlorophyta	in vitro	Ethanol, H2O	Organic extract	Whole extract (determination of phenolic composition)	Antioxidant	Antioxidant
2	In vitro antioxidant and antinociceptive properties of Porphyra vietnamensis	2019	Bhatia, Saurabh, et al.	Biomedicine	10.1051/bmdcn/2019090103	Porphyra vietnamensis	Porphyra (1)	Rhodophyta	in vitro and in vivo	MeOH, acetone, ethanol, CHCl3, H2O	Organic extract	Whole extract (determination total phenolic content)	Antinociceptive, antioxidant	Antioxidant AND other
1	Red seaweed Pyropia columbina as antioxidant supplement in feed for cultured juvenile Pacu (Piaractus mesopotamicus)	2019	Cian, R. E., et al.	J Appl Phycol	10.1007/s10811-018-1648-2	Pyropia columbina	Pyropia (1)	Rhodophyta	in vivo	na	Seaweed biomass (diet)	Not specified	Beneficial effects on lipid metabolism	Antioxidant
2	Nutritional assessment and bioactive potential of Sargassum polycystum C. Agardh (Brown Seaweed)	2019	Perumal, B., et al.	Indian Journal of Geo Marine Sciences	na	Sargassum polycystum	Sargassum (1)	Ochrophyta	in vitro	Acetone, ethanol, H2O	Organic extract	Whole extract	Antibacterial	Antimicrobial
1	Effects of dietary Sargassum horneri on growth performance, serum biochemical parameters, hepatic antioxidant status, and immune responses of juvenile black sea bream Acanthopagrus schlegelii	2019	Shi, Q., et al.	J Appl Phycol	10.1007/s10811-018-1719-4	Sargassum horneri	Sargassum (1)	Ochrophyta	in vivo	na	Seaweed biomass (diet)	Not specified	Promote growth performance, improve hepatic antioxidant status, and enhance immune ability of black sea bream	Growth performance AND antioxidant AND other activities
1	Nordic Seaweed and Diabetes Prevention: Exploratory Studies in KK-Ay Mice	2019	Sørensen, L. E., et al.	Nutrients	10.3390/nu11061435	Alaria esculenta, Saccharina latissima, Palmaria palmata	Alaria (1), Saccharina (1), Palmaria (1)	Ochrophyta and Rhodophyta	in vivo	na	Seaweed biomass (diet)	Not specified	Anti-diabetic (beneficial effects on glycemic control and lipid levels of diabetic mice)	Other activities
2	Screening of Chaetomorpha linum Lipidic Extract as a New Potential Source of Bioactive Compounds	2019	Stabili, Loredana, et al.	Mar Drugs	10.3390/md17060313	Chaetomorpha linum	Chaetomorpha (1)	Chlorophyta	in vitro	CHCl3, MeOH	Organic extract	Linolenic acid, carotenoids, chlorophyll	Antibacterial, antioxidant	Antimicrobial AND antioxidant
2	Ameliorative effect of dieckol-enriched extraction from Laminaria japonica on hepatic steatosis induced by a high-fat diet via beta-oxidation pathway in ICR mice	2019	Liu, Yixiang, et al.	Journal of Functional Foods	10.1016/j.jff.2019.04.051	Laminaria japonica	Laminaria (1)	Ochrophyta	in vivo	Ethanol, H2O	Organic extract	Phenols	Stimulate hepatic fatty acid β-oxidation	Other
1	Seaweed Supplementation Enhances Maximal Muscular Strength and Attenuates Resistance Exercise-Induced Oxidative Stress in Rats	2019	Korivi, M., et al.	Evidence-Based Complementary and Alternative Medicine	10.1155/2019/3528932	Gracilaria asiatica	Gracilaria (1)	Rhodophyta	in vivo	na	Seaweed biomass (diet)	Not specified	Attenuated oxidative stress through improved antioxidant capacity	Antioxidant
2	Ulva lactuca methanolic extract improves oxidative stress-related male infertility induced in experimental animals	2019	Ghareeb, Doaa A., et al.	Archives of physiology and biochemistry	10.1080/13813455.2019.1645698	Ulva lactuca	Ulva (1)	Chlorophyta	in vivo	MeOH	Organic extract (orally administred)	Whole extract	Antioxidant against oxidative stress linked male infertility	Antioxidant
2	Chemical profile and antioxidant activities of 26 selected species of seaweeds from Kuwait coast	2019	Farvin, KH Sabeena, et al.	J Appl Phycol	10.1007/s10811-019-1739-8	Codium sp., Bryopsis pulmosa, Ulva flexosa, Cladophora sp., Ulva lactuca, Polysiphonia brodiei, Polysiphonia platycarpa, Chondria dasyphylla, Hypnea cornuta, Hypnea valentiae, Laurencia obtusa, Chondria cornuta, Murrayella periclados, Spyridia filamentosa, Grateloupia sp., Sargassum asperifolium, Sargassum angustifolium, Sargassum boveanum, Sargassum oligocystum, Sargassum aquifolium, Padina gymn…	Codium (1), Bryopsis (1), Ulva (2), Cladophora (1), Polysiphonia (2), Chondria (2), Hypnea (2), Laurencia (1), Murrayella (1), Spyridia (1), Grateloupia (1), Sargassum (5), Padina (1), Feldmannia (1), Iyengaria (1), Feldmannia (1), Colpomenia (1), Canistrocarpus (1)	Ochrophyta, Rhodophyta and Chlorophyta	in vitro	Ethanol, H2O	Organic extract	Phenols and flavonoids	Antioxidant	Antioxidant
2	Fucus vesiculosus extracts as natural antioxidants for improvement of physicochemical properties and shelf life of pork patties formulated with oleogels	2019	Agregán, Rubén, et al.	Journal of the Science of Food and Agriculture	10.1002/jsfa.9694	Fucus vesiculosus	Fucus (1)	Ochrophyta	in vitro	Ethanol, H2O	Organic extract	Whole extract (determination of total phenolic content)	Antioxidant	Antioxidant
2	Two compounds of the Colombian algae Hypnea musciformis prevent oxidative damage in human low density lipoproteins LDLs	2019	Rozo, Gladys, et al.	Journal of Functional Foods	10.1016/j.jff.2019.06.001	Hypnea musciformis	Hypnea (1)	Rhodophyta	in vitro	Ethanol	Organic extract	Whole extract (determination of total phenolic content and isolated compounds)	Antioxidant	Antioxidant
2	Evaluation of antidiabetic efficacy of brown alga Spatoglossum asperum J. Agardh by alloxan stimulated hyperglycemia on wistar albino rats	2019	Murugesan, S., et al.	International Jornal of Pharmaceutical Science and Research	10.13040/IJPSR.0975-8232.10(9).4322-29	Spatoglossum asperum	Spatoglossum (1)	Ochrophyta	in vivo	MeOH	Organic extract (orally administred)	Whole extract	Anti-diabetic	Other
2	New insecticides and antimicrobials derived from Sargassum wightii and Halimeda gracillis seaweeds: Toxicity against mosquito vectors and antibiofilm activity against microbial pathogens	2019	Suganya, S., et al.	South African Journal of Botany	10.1016/j.sajb.2019.08.006	Sargassum wightii, Halimeda gracillis	Sargassum (1), Halimeda (1)	Ochrophyta and Clorophyta	in vitro	Acetone, CHCl3, MeOH, ethanol, H2O	Organic extract	Whole extract	Antibacterial, antioxidant, insecticidal	Antimicrobial AND antioxidant AND other
2	Studies on Proximate Composition and Phytochemical Profiling of Turbinaria ornata and its Antiproliferative Effect on Y79 Cell Lines	2019	Remya, R. R., et al.	Thalassas: An International Journal of Marine Sciences	10.1007/s41208-019-00159-x	Turbinaria ornata	Turbinaria (1)	Ochrophyta	in vitro	MeOH	Organic extract	Whole extract	Cytotoxic	Antitumor
1	Prebiotic effect of Ulva rigida meal on the intestinal integrity and serum cholesterol and triglyceride content in broilers	2019	Cañedo-Castro, B., et al.	J Appl Phycol	10.1007/s10811-019-01785-x	Ulva rigida	Ulva (1)	Chlorophyta	in vivo	na	Seaweeds biomass (diet additive)	Not specified	Improved the growth of intestinal villi and reduced serum total cholesterol and triglyceride levels	Fat reductions AND other activities
1	Effects of different levels of macroalga Gracilaria lemaneiformis on growth performance and feed utilization on the red sea bream, Pagrosomus major	2019	Xuan, X., et al.	J Appl Phycol	10.1007/s10811-019-01787-9	Gracilaria lemaneiformis	Gracilaria (1)	Rhodophyta	in vivo	na	Seaweeds biomass (diet)	Not specified	Improve the growth performance and feed utilization of juvenile red sea bream	Growth performance
3	Lipid Composition, Content of Polyphenols, and Antiradical Activity in Some Representatives of Marine Algae	2019	Fomenko, S. E., et al.	Russian Journal of Plant Physiology	10.1134/S1021443719050054	Ulva lactuca, Sargassum pallidum, Ahnfeltia tobuchiensis	Ulva (1), Sargassum (1), Ahnfeltia (1)	Ochrophyta, Rhodophyta and Chlorophyta	in vitro	Ethanols, H2O	Organic extract identified GL and PL species	Lipid complexes and polyphenols	Antioxidant	Antioxidant
2	Polyphenol-Rich Extracts from Brown Macroalgae Lessonia trabeculate Attenuate Hyperglycemia and Modulate Gut Microbiota in High-Fat Diet and Streptozotocin-Induced Diabetic Rats	2019	Yuan, Yuan, et al.	Journal of agricultural and food chemistry	10.1021/acs.jafc.9b05118	Lessonia trabeculate	Lessonia (1)	Ochrophyta	in vitro and in vivo	MeOH, H2O	Organic extract	Phenols	Antidiabetic	Other
1	Fatty acids, sterols, phenolic compounds, and carotenoid changes in response to dietary inclusion of Ulva clathrata in shrimp Litopenaeus vannamei broodstock	2019	Corral-Rosales, C., et al.	J Appl Phycol	10.1007/s10811-019-01829-2	Ulva clathrata	Ulva (1)	Chlorophyta	in vivo	na	Seaweed biomass (diet)	FA,sterols, carotenoids, phenolic compounds	Improve the quality of the broodstock, increase the reproductive capacity	Other activities
1	Sea tangle (Saccharina japonica), an edible brown seaweed, improves serum lipid profiles and antioxidant status in rats fed high-fat and high-cholesterol diets	2019	Jo, H. G., et al.	J Appl Phycol	10.1007/s10811-019-01849-y	Saccharina japonica	Saccharina (1)	Ochrophyta	in vivo	na	Seaweed biomass (diet)	Not specified	Preventing dyslipidemia, improving blood lipid profiles and antioxidant properties	Fat reduction AND antioxidant
3	Domesticated Populations of Codium tomentosum Display Lipid Extracts with Lower Seasonal Shifts than Conspecifics from the Wild-Relevance for Biotechnological Applications of this Green Seaweed	2020	Rey, F., et al.	Mar Drugs	10.3390/md18040188	Codium tomentosum	Codium (1)	Chlorophyta	in vitro	MeOH, CHCl3, H2O	Organic extract identified GL and PL species	Whole extract	Antioxidant	Antioxidant
3	Fatty acid composition, TLC screening, ATR-FTIR analysis, anti-cholinesterase activity, and in vitro cytotoxicity to A549 tumor cell line of extracts of 3 macroalgae collected in Madeira	2020	Nunes, N., et al.	J Appl Phycol	10.1007/s10811-019-01884-9	Ulva lactuca, Asparagopsis taxiformis, Zonaria tournefortii	Ulva (1), Asparagopsis (1), Zonaria (1)	Ochrophyta, Rhodophyta and Chlorophyta	in vitro	H2O, ethanol	Organic extract identified GL and PL classes	Whole extract	Anti-cholinesterase	Other activities
3	Unraveling the Lipidome and Antioxidant Activity of Native Bifurcaria bifurcata and Invasive Sargassum muticum Seaweeds: A Lipid Perspective on How Systemic Intrusion May Present an Opportunity	2020	Santos, F., et al.	Antioxidants	10.3390/antiox9070642	Bifurcaria bifurcata, Sargassum muticum	Bifurcaria (1), Sargassum (1)	Ochrophyta	in vitro	CH2Cl2, MeOH. H2O	Organic extract identified PL and GL species	Whole extract	Antioxidant	Antioxidant
3	Eicosapentaenoic acid-containing polar lipids from seaweed Susabinori (Pyropia yezoensis) alleviate hepatic steatosis in obese db/db mice	2020	Yanagita, T., et al.	Archives of Biochemistry and Biophysics	10.1016/j.abb.2020.108486	Pyropia yezoensis	Pyropia (1)	Rhodophyta	in vivo	CHCl3, MeOh, H2O	Organic extract identified PL and GL classes (suplemmented diet)	EPA-containing polar lipids	Prevents obesity-induced hepatic steatosis	Other activities
3	In-vitro anti-inflammatory activity, free radical (DPPH) scavenging, and ferric reducing ability (FRAP) of Sargassum cristaefolium lipid-soluble fraction and putative identification of bioactive compounds using UHPLC-ESI-ORBITRAP-MS/MS	2020	Giriwono, P. E., et al.	Food Research International	10.1016/j.foodres.2020.109702	Sargassum cristaefolium	Sargassum (1)	Ochrophyta	in vitro	CHCl3, MeOH, H2O	Organic extract identified GL species	Porphyrin-derivatives, isoprenoid compound, and galactosylglycerols	Anti-inflammatory, antioxidant	Anti-inflammatory AND antioxidant
3	Valuing Bioactive Lipids from Green, Red and Brown Macroalgae from Aquaculture, to Foster Functionality and Biotechnological Applications	2020	Lopes, D., et al.	Molecules	10.3390/molecules25173883	Ulva rigida, Codium tomentosum, Gracilaria gracilis, Palmaria palmata, Porphyra dioica, Fucus vesiculosus	Ulva (1), Codium (1), Gracilaria (1), Palmaria (1), Porphyra (1), Fucus (1)	Ochrophyta, Rhodophyta and Chlorophyta	in vitro	CH2Cl2, MeOH. H2O	Organic extract identified GL and PL species	Whole extract	Antioxidant, anti-inflammatory, antiproliferative	Antioxidant AND anti-inflammatory AND antitumor
4	Glycoglycerolipids From Sargassum vulgare as Potential Antifouling Agents	2020	Plouguerné, E., et al.	Frontiers in Marine Science	10.3389/fmars.2020.00116	Sargassum vulgare	Sargassum (1)	Ochrophyta	in vitro	CH3Cl3, MeOH, H2O	Isolated ccomplex lipids fractions	Sub-fractions enriched in MGDG (16:0; 19:1); DGDG (16:0; 16:1); SQDG (16:0; 19:0)	Antifouling	Antimicrobial
2	Chemical Composition and Anti-Alzheimer's Disease-Related Activities of a Functional Oil from the Edible Seaweed Hizikia fusiforme	2020	Yang, Wen‐Cong, et al.	Chem Biodivers	10.1002/cbdv.202000055	Hizikia fusiforme	Hizikia (1)	Ochrophyta	in vitro	CHCl3, MeOH, petroleum ether, ethyl acetate	Organic extract (oil)	PUFA	Anti- Alzheimer disease	Other
2	In vitro enzyme inhibitory properties, antioxidant activities, and phytochemical fingerprints of five Moroccan seaweeds	2020	Grina, Fatiha, et al.	South African Journal of Botany	10.1016/j.sajb.2019.10.021	Bifurcaria bifurcata, Cystoseira humilis, Cystoseira stricta, Fucus spiralis, Gelidium sequipedale,	Bifurcaria (1), Cystoseira (1), Cystoseira (1), Fucus (1), Gelidium (1)	Ochrophyta and Rhodophyta	in vitro	Ethanol, H2O	Organic extract	Whole extract (identified quinic acid, malic acid, fumaric acid, gallic acid, protocatechuic acid, 4-OH-benzoic acid, hesperidin, determinations of total phenolic and flavonoid content)	Antioxidant, anticholinesterase, tyrosinase and urease inhibitory activities	Antioxidant AND other
2	Padina tenuis (marine alga) attenuates oxidative stress and streptozotocin-induced type 2 diabetic indices in Wistar albino rats	2020	Al-Araby, S. Q., et al.	South African Journal of Botany	10.1016/j.sajb.2019.09.007	Padina tenuis	Padina (1)	Ochrophyta	in vitro and in vivo	n-hexane, ethyl acetate, CHCl3, ethanol, MeOH	Organic extract (diet)	Whole extract (determination of total phenolic and flavonoids content)	Antidiabetic, antioxidant	Antioxidant AND other
2	Manufacturing of nanoliposomal extract from Sargassum boveanum algae and investigating its release behavior and antioxidant activity	2020	Savaghebi, D., et al.	Food science & nutrition	10.1002/fsn3.1306	Sargassum boveanum	Sargassum (1)	Ochrophyta	in vitro	MeOH, H2O, fractionated with CH2Cl2, ethyl acetate, n-butanol	Organic extract	Phenols	Antioxidant	Antioxidant
2	Consumption of Terpenoids-Rich Padina pavonia Extract Attenuates Hyperglycemia, Insulin Resistance and Oxidative Stress, and Upregulates PPAR gamma in a Rat Model of Type 2 Diabetes	2020	Germoush, Mousa O., et al	Antioxidants	10.3390/antiox9010022.	Padina pavonia	Padina (1)	Ochrophyta	in vivo	CH2Cl2, H2O, ethyl acetate, n-butanol	Organic extract (orally administred)	Whole extract and isolated terpenes	Antioxidant, antidiabetic	Antioxidant AND other
2	Acetone Fraction of the Red Marine Alga Laurencia papillosa Reduces the Expression of Bcl-2 Anti-apoptotic Marker and Flotillin-2 Lipid Raft Marker in MCF-7 Breast Cancer Cells	2020	Elia, Josiane, et al.	Iran J Pharm Res	10.22037/ijpr.2020.1100933	Laurencia papillosa	Laurencia (1)	Rhodophyta	in vitro	CH2Cl2, MeOH	Organic extract	Whole extract	Cytotoxic, pro-apoptotic	Antitumor
2	Seasonal variation of fucoxanthin content in four species of brown seaweeds from Qeshm Island, Persian Gulf and evaluation of their antibacterial and antioxidant activities	2020	Karkhaneh Yousefi, M., et al.	Iranian Journal of Fisheries Sciences	10.22092/ijfs.2020.122396	Dictyota indica, Padina tenuis, Colpomenia sinuosa and Iyengaria stellata	Dictyota (1), Padina (1), Colpomenia (1), Iyengaria (1)	Ochrophyta	in vitro	MeOH, H2O, n-hexane, CHCl3	Organic extract	Fucoxanthin	Antioxidant, antibacterial	Antioxidant AND antimicrobial
2	Biochemical study of Ulva lactuca and Cystoseira stricta from Mostaganem coastline (Western Algeria)	2020	Borsali, S., et al.	Ukrainian Journal of Ecology	10.15421/2020_177	Ulva lactuca, Cystoseira stricta	Ulva (1), Cystoseira (1)	Ochrophyta and Clorophyta	in vitro	MeOH, ether	Organic extract	Whole extract	Antioxidant	Antioxidant
2	Anti-Obesity Effects of Grateloupia elliptica, a Red Seaweed, in Mice with High-Fat Diet-Induced Obesity via Suppression of Adipogenic Factors in White Adipose Tissue and Increased Thermogenic Factors in Brown Adipose Tissue	2020	Lee, Hyo-Geun, et al.	Nutrients	10.3390/nu12020308.	Grateloupia elliptica	Grateloupia (1)	Rhodophyta	in vitro and in vivo	Ethanol, H2O	Organic extract	Whole extract	Anti-obesity, anti-adipogenic	Other
1	Physiological effects of stocking density on the fish Piaractus mesopotamicus fed with red seaweed (Pyropia columbina) and beta-carotene-supplemented diets	2020	Bacchetta, C., et al.	Aquaculture Research	10.1111/are.14551	Pyropia columbina	Pyropia (1)	Rhodophyta	in vivo	na	Seaweed biomass (diet)	Not specified	Antioxidant	Antioxidant
2	Anti-obesity effects of red seaweed, Plocamium telfairiae, in C57BL/6 mice fed a high-fat diet	2020	Lu, Yu An, et al.	Food & function	na	Plocamium telfairiae	Plocamium (1)	Rhodophyta	in vitro and in vivo	Ethanol, H2O	Organic extract	Whole extract	Anti-obesity, anti-adipogenic	Other
2	Enrichment of lipids from agar production wastes of Gracilaria lemaneiformis by ultrasonication: a green sustainable process	2020	Yuan, Shengliang, et al.	Biomass Conversion and Biorefinery	10.1007/s13399-020-00674-5	Gracilaria lemaneiformis	Gracilaria (1)	Rhodophyta	in vitro	Ethanol, CHCl3, n-hexane, MeOH	Organic extract	Lipids, FA	Antioxidant	Antioxidant
2	Lipidic profile of sub-Antarctic seaweed Mazzaella laminarioides (Gigartinales, Rhodophyta) in distinct developmental phases and cell cytotoxicity in bladder cancer	2020	do-Amaral, C. C. F., et al.	Algal Research	10.1016/j.algal.2020.101936	Mazzaella laminarioides	Mazzaella (1)	Rhodophyta	in vitro	CHCl3, MeOH	Organic extract	Lipids, FA	Anti-proliferative	Antitumor
2	The possible role of the seaweed Sargassum vulgare as a promising functional food ingredient minimizing aspartame-associated toxicity in rat	2020	Ibrahim, Rasha YM, et al.	Int J Environ Health Res	10.1080/09603123.2020.1797642	Sargassum vulgareas	Sargassum (1)	Ochrophyta	in vivo	Hexane, ethyl acetate, MeOH, H2O	Organic extract (diet additive)	Phenols, flavonoids	Antioxidant	Antioxidant
2	Bioprospecting Cultivated Tropical Green Algae, Caulerpa racemosa (Forsskal) J. Agardh: A Perspective on Nutritional Properties, Antioxidative Capacity and Anti-Diabetic Potential	2020	Aroyehun, Qudus B., et al.	Foods	10.3390/foods9091313	Caulerpa racemosa	Caulerpa (1)	Chlorophyta	in vitro and in vivo	Ethyl acetate	Organic extract	Whole extract (determinations of total phenolics and flavonoids content)	Antidiabetic, antioxidant	Antioxidant AND other
4	Bioassay-guided isolation of glycolipids from the seaweed Gracilaria corticata	2020	Akbari, V., et al.	Research in Pharmaceutical Sciences	10.4103/1735-5362.297850	Gracilaria corticata	Gracilaria (1)	Rhodophyta	in vitro	Ethyl acetate, MeOH, n-hexane, CH2Cl2, butanol, H2O	Isolated GL class	SQDG	Cytotoxic	Antitumor
2	Dietary supplementation with Gracilaria sp. by-products modulates stress response, antioxidant and immune systems of gilthead seabream (Sparus aurata) exposed to crowding	2020	Silva-Brito, Francisca, et al.	J Appl Phycol	10.1007/s10811-020-02268-0	Gracilaria sp.	Gracilaria (1)	Rhodophyta	in vivo	Ethanol, H2O	Organic extract (diet incorporation)	Whole extract	Improve stress response, antioxidant and immune systems	Antioxidant
2	Bioactive and nutritional potential of Alaria esculenta and Saccharina latissima	2020	Afonso, C., et al.	J Appl Phycol	10.1007/s10811-020-02298-8	Alaria esculenta, Saccharina latissima	Alaria (1), Saccharina (1)	Ochrophyta	in vitro	Ethanol, H2O	Organic extract	Whole extract (determination od phenolic and fucoxanthin, and FA composition)	Antioxidant, anti-inflammatory	Antioxidant AND anti-inflammatory
2	Sargassum miyabei Yendo Brown Algae Exert Anti-Oxidative and Anti-AdipogenicEffects on 3T3-L1 Adipocytes by Downregulating PPAR gamma	2020	Kim, Dong Se, et al.	Medicina	10.3390/medicina56120634	Sargassum miyabei	Sargassum (1)	Ochrophyta	in vitro	Ethanol, H2O	Organic extract	Whole extract	Anti-obesity, antioxidant	Antioxidant AND other
3	Lipidomics and Anti-Inflammation Activity of Brown Algae, Lobophora sp., in Vietnam	2020	Pham, T. H., et al.	Journal of Chemistry	10.1155/2020/8829054	Lobophora sp.	Lobophora (1)	Ochrophyta	in vitro	CHCl3, MeOH, H2O	Lipid extract identified GL and PL species	Total lipid, polar lipid, and unpolar lipid	Anti-inflammatory	Anti-inflammatory
